# Supplementary material for: Transcriptome Analysis Revealed Genes Related to γ-Irradiation Induced Emergence Failure in Third-Instar Larvae of Bactrocera dorsalis
Source: Insects. 2022 Nov 3;13(11):1017. doi: 10.3390/insects13111017 (PMC9699437; doi:10.3390/insects13111017)
Supplement: Supplementary file 1 [file insects-13-01017-s001.zip]

Archive with 7 entries (6 files):
- insects-1912337-Supplementary/
- insects-1912337-Supplementary/Supplementary Table S1.xls
- insects-1912337-Supplementary/Supplementary Table S2.xls
- insects-1912337-Supplementary/Supplementary Table S3.xls
- insects-1912337-Supplementary/Supplementary Table S4.xls
- insects-1912337-Supplementary/Supplementary Table S5.xls
- insects-1912337-Supplementary/Supplementary Table S6.xls
