# Supplementary material for: Transcriptome Analysis Revealed Genes Related to γ-Irradiation Induced Emergence Failure in Third-Instar Larvae of Bactrocera dorsalis
Source: Insects. 2022 Nov 3;13(11):1017. doi: 10.3390/insects13111017 (PMC9699437; doi:10.3390/insects13111017)
Supplement: Supplementary file 1 [file insects-13-01017-s001.zip › insects-1912337-Supplementary/Supplementary Table S1.xls]

## Sheet: Sheet1
Table S1. Statistics of the transcriptome sequencing data for each sample
Samples	Clean Reads	Clean Nucleotides (bp)	Q20 percentage	N percentage	GC percentage
CK1A	27056119	5411223800	0.9842	0.0001	0.3988
CK2A	26572015	5314403000	0.9845	0.0001	0.3952
CK3A	25614309	5122861800	0.984	0.0001	0.4095
R1A	26438070	5287614000	0.9828	0.0001	0.4287
R2A	28563491	5712698200	0.983	0.0001	0.4168
R3A	25694820	5138964000	0.9833	0.0001	0.4184
Average	26656471	5331294133	0.9836	0.0001	0.4112
Total	159938824	31987764800	-	-	-
Note: irradiated samples are shown with the prefix of “R” while control samples are shown with the prefix of “CK”.
