# Supplementary material for: Transcriptome Analysis Revealed Genes Related to γ-Irradiation Induced Emergence Failure in Third-Instar Larvae of Bactrocera dorsalis
Source: Insects. 2022 Nov 3;13(11):1017. doi: 10.3390/insects13111017 (PMC9699437; doi:10.3390/insects13111017)
Supplement: Supplementary file 1 [file insects-13-01017-s001.zip › insects-1912337-Supplementary/Supplementary Table S2.xls]

## Sheet: Sheet1
Table S2. Statistics of assembled contigs.
Sample	Contig Counts						N50	Mean contig length	Length of all contig (nt)
	100-200bp	200-300bp	300-400bp	400-500bp	>=500bp	All contig
CK1A	139390	14647	6868	3559	9581	174045	218	194	33822374
CK2A	140525	13070	6256	3139	8418	171408	192	184	31607872
CK3A	133521	13466	6782	3620	10695	168084	254	206	34543496
R1A	131552	11399	5652	2892	7213	158708	177	178	28259629
R2A	135941	11662	6052	3258	9325	166238	216	193	32125508
R3A	128989	12772	6478	3468	11415	163122	284	215	35105424
