# Supplementary material for: Transcriptome Analysis Revealed Genes Related to γ-Irradiation Induced Emergence Failure in Third-Instar Larvae of Bactrocera dorsalis
Source: Insects. 2022 Nov 3;13(11):1017. doi: 10.3390/insects13111017 (PMC9699437; doi:10.3390/insects13111017)
Supplement: Supplementary file 1 [file insects-13-01017-s001.zip › insects-1912337-Supplementary/Supplementary Table S3.xls]

## Sheet: Sheet1
Table S3. Funtional annotation statistics.
Sequence File	NR	NT	Swiss-Prot	KEGG	COG	GO	ALL
All Unigene	25302	17058	18612	16528	8134	16412	28358
