# Supplementary material for: Transcriptome Analysis Revealed Genes Related to γ-Irradiation Induced Emergence Failure in Third-Instar Larvae of Bactrocera dorsalis
Source: Insects. 2022 Nov 3;13(11):1017. doi: 10.3390/insects13111017 (PMC9699437; doi:10.3390/insects13111017)
Supplement: Supplementary file 1 [file insects-13-01017-s001.zip › insects-1912337-Supplementary/Supplementary Table S4.xls]

## Sheet: Sheet1
Table S4. Pathway mapping analyses for all unigenes
#	Pathway	All genes with pathway annotation (16528)	Pathway ID	Level 1	Level 2
1	Metabolic pathways	2421 (14.65%)	ko01100	Metabolism	Global map
2	Pathways in cancer	744 (4.5%)	ko05200	Human Diseases	Cancers: Overview
3	Focal adhesion	588 (3.56%)	ko04510	Cellular Processes	Cell communication
4	Purine metabolism	583 (3.53%)	ko00230	Metabolism	Nucleotide metabolism
5	Regulation of actin cytoskeleton	556 (3.36%)	ko04810	Cellular Processes	Cell motility
6	RNA transport	526 (3.18%)	ko03013	Genetic Information Processing	Translation
7	HTLV-I infection	468 (2.83%)	ko05166	Human Diseases	Infectious diseases: Viral
8	Ubiquitin mediated proteolysis	447 (2.7%)	ko04120	Genetic Information Processing	Folding, sorting and degradation
9	Spliceosome	442 (2.67%)	ko03040	Genetic Information Processing	Transcription
10	Neuroactive ligand-receptor interaction	422 (2.55%)	ko04080	Environmental Information Processing	Signaling molecules and interaction
11	Endocytosis	419 (2.54%)	ko04144	Cellular Processes	Transport and catabolism
12	Huntington's disease	389 (2.35%)	ko05016	Human Diseases	Neurodegenerative diseases
13	Vascular smooth muscle contraction	385 (2.33%)	ko04270	Organismal Systems	Circulatory system
14	Cell cycle	379 (2.29%)	ko04110	Cellular Processes	Cell growth and death
15	MAPK signaling pathway	375 (2.27%)	ko04010	Environmental Information Processing	Signal transduction
16	Lysine degradation	370 (2.24%)	ko00310	Metabolism	Amino acid metabolism
17	Pyrimidine metabolism	367 (2.22%)	ko00240	Metabolism	Nucleotide metabolism
18	Epstein-Barr virus infection	366 (2.21%)	ko05169	Human Diseases	Infectious diseases: Viral
19	Vibrio cholerae infection	343 (2.08%)	ko05110	Human Diseases	Infectious diseases: Bacterial
20	Chemokine signaling pathway	332 (2.01%)	ko04062	Organismal Systems	Immune system
21	Insulin signaling pathway	331 (2%)	ko04910	Organismal Systems	Endocrine system
22	Amoebiasis	331 (2%)	ko05146	Human Diseases	Infectious diseases: Parasitic
23	Protein processing in endoplasmic reticulum	330 (2%)	ko04141	Genetic Information Processing	Folding, sorting and degradation
24	Lysosome	325 (1.97%)	ko04142	Cellular Processes	Transport and catabolism
25	Influenza A	324 (1.96%)	ko05164	Human Diseases	Infectious diseases: Viral
26	Wnt signaling pathway	322 (1.95%)	ko04310	Environmental Information Processing	Signal transduction
27	Herpes simplex infection	317 (1.92%)	ko05168	Human Diseases	Infectious diseases: Viral
28	Transcriptional misregulation in cancer	307 (1.86%)	ko05202	Human Diseases	Cancers: Overview
29	RNA degradation	307 (1.86%)	ko03018	Genetic Information Processing	Folding, sorting and degradation
30	Phagosome	305 (1.85%)	ko04145	Cellular Processes	Transport and catabolism
31	Alzheimer's disease	305 (1.85%)	ko05010	Human Diseases	Neurodegenerative diseases
32	Starch and sucrose metabolism	304 (1.84%)	ko00500	Metabolism	Carbohydrate metabolism
33	Tight junction	288 (1.74%)	ko04530	Cellular Processes	Cell communication
34	Pancreatic secretion	288 (1.74%)	ko04972	Organismal Systems	Digestive system
35	Bile secretion	287 (1.74%)	ko04976	Organismal Systems	Digestive system
36	mRNA surveillance pathway	282 (1.71%)	ko03015	Genetic Information Processing	Translation
37	Tuberculosis	281 (1.7%)	ko05152	Human Diseases	Infectious diseases: Bacterial
38	Calcium signaling pathway	278 (1.68%)	ko04020	Environmental Information Processing	Signal transduction
39	Vasopressin-regulated water reabsorption	273 (1.65%)	ko04962	Organismal Systems	Excretory system
40	Dilated cardiomyopathy	271 (1.64%)	ko05414	Human Diseases	Cardiovascular diseases
41	Protein digestion and absorption	263 (1.59%)	ko04974	Organismal Systems	Digestive system
42	Hypertrophic cardiomyopathy (HCM)	258 (1.56%)	ko05410	Human Diseases	Cardiovascular diseases
43	Progesterone-mediated oocyte maturation	254 (1.54%)	ko04914	Organismal Systems	Endocrine system
44	Pentose and glucuronate interconversions	253 (1.53%)	ko00040	Metabolism	Carbohydrate metabolism
45	Dorso-ventral axis formation	249 (1.51%)	ko04320	Organismal Systems	Development
46	RNA polymerase	248 (1.5%)	ko03020	Genetic Information Processing	Transcription
47	Fc gamma R-mediated phagocytosis	246 (1.49%)	ko04666	Organismal Systems	Immune system
48	Ribosome biogenesis in eukaryotes	244 (1.48%)	ko03008	Genetic Information Processing	Translation
49	Axon guidance	243 (1.47%)	ko04360	Organismal Systems	Development
50	Adherens junction	243 (1.47%)	ko04520	Cellular Processes	Cell communication
51	Amino sugar and nucleotide sugar metabolism	239 (1.45%)	ko00520	Metabolism	Carbohydrate metabolism
52	Hedgehog signaling pathway	234 (1.42%)	ko04340	Environmental Information Processing	Signal transduction
53	Salivary secretion	220 (1.33%)	ko04970	Organismal Systems	Digestive system
54	Dopaminergic synapse	220 (1.33%)	ko04728	Organismal Systems	Nervous system
55	Peroxisome	217 (1.31%)	ko04146	Cellular Processes	Transport and catabolism
56	Prostate cancer	215 (1.3%)	ko05215	Human Diseases	Cancers: Specific types
57	Oocyte meiosis	215 (1.3%)	ko04114	Cellular Processes	Cell growth and death
58	Oxidative phosphorylation	214 (1.29%)	ko00190	Metabolism	Energy metabolism
59	Long-term potentiation	213 (1.29%)	ko04720	Organismal Systems	Nervous system
60	ECM-receptor interaction	213 (1.29%)	ko04512	Environmental Information Processing	Signaling molecules and interaction
61	Renal cell carcinoma	212 (1.28%)	ko05211	Human Diseases	Cancers: Specific types
62	Basal cell carcinoma	206 (1.25%)	ko05217	Human Diseases	Cancers: Specific types
63	Gastric acid secretion	206 (1.25%)	ko04971	Organismal Systems	Digestive system
64	Salmonella infection	205 (1.24%)	ko05132	Human Diseases	Infectious diseases: Bacterial
65	Neurotrophin signaling pathway	203 (1.23%)	ko04722	Organismal Systems	Nervous system
66	ABC transporters	201 (1.22%)	ko02010	Environmental Information Processing	Membrane transport
67	Melanogenesis	196 (1.19%)	ko04916	Organismal Systems	Endocrine system
68	Toxoplasmosis	191 (1.16%)	ko05145	Human Diseases	Infectious diseases: Parasitic
69	Glycerophospholipid metabolism	190 (1.15%)	ko00564	Metabolism	Lipid metabolism
70	ErbB signaling pathway	187 (1.13%)	ko04012	Environmental Information Processing	Signal transduction
71	Phosphatidylinositol signaling system	187 (1.13%)	ko04070	Environmental Information Processing	Signal transduction
72	Pathogenic Escherichia coli infection	186 (1.13%)	ko05130	Human Diseases	Infectious diseases: Bacterial
73	Bacterial invasion of epithelial cells	185 (1.12%)	ko05100	Human Diseases	Infectious diseases: Bacterial
74	Leukocyte transendothelial migration	184 (1.11%)	ko04670	Organismal Systems	Immune system
75	Parkinson's disease	184 (1.11%)	ko05012	Human Diseases	Neurodegenerative diseases
76	T cell receptor signaling pathway	184 (1.11%)	ko04660	Organismal Systems	Immune system
77	Galactose metabolism	174 (1.05%)	ko00052	Metabolism	Carbohydrate metabolism
78	Notch signaling pathway	174 (1.05%)	ko04330	Environmental Information Processing	Signal transduction
79	PPAR signaling pathway	165 (1%)	ko03320	Organismal Systems	Endocrine system
80	Carbohydrate digestion and absorption	165 (1%)	ko04973	Organismal Systems	Digestive system
81	Shigellosis	164 (0.99%)	ko05131	Human Diseases	Infectious diseases: Bacterial
82	Viral myocarditis	164 (0.99%)	ko05416	Human Diseases	Cardiovascular diseases
83	GnRH signaling pathway	156 (0.94%)	ko04912	Organismal Systems	Endocrine system
84	Mineral absorption	154 (0.93%)	ko04978	Organismal Systems	Digestive system
85	Glutamatergic synapse	152 (0.92%)	ko04724	Organismal Systems	Nervous system
86	Jak-STAT signaling pathway	149 (0.9%)	ko04630	Environmental Information Processing	Signal transduction
87	Ascorbate and aldarate metabolism	149 (0.9%)	ko00053	Metabolism	Carbohydrate metabolism
88	Glycerolipid metabolism	148 (0.9%)	ko00561	Metabolism	Lipid metabolism
89	Epithelial cell signaling in Helicobacter pylori infection	144 (0.87%)	ko05120	Human Diseases	Infectious diseases: Bacterial
90	Circadian rhythm - fly	143 (0.87%)	ko04711	Organismal Systems	Environmental adaptation
91	Alcoholism	142 (0.86%)	ko05034	Human Diseases	Substance dependence
92	Ribosome	142 (0.86%)	ko03010	Genetic Information Processing	Translation
93	Synaptic vesicle cycle	139 (0.84%)	ko04721	Organismal Systems	Nervous system
94	Cell adhesion molecules (CAMs)	138 (0.83%)	ko04514	Environmental Information Processing	Signaling molecules and interaction
95	Cardiac muscle contraction	138 (0.83%)	ko04260	Organismal Systems	Circulatory system
96	Vitamin digestion and absorption	136 (0.82%)	ko04977	Organismal Systems	Digestive system
97	Inositol phosphate metabolism	136 (0.82%)	ko00562	Metabolism	Carbohydrate metabolism
98	Measles	136 (0.82%)	ko05162	Human Diseases	Infectious diseases: Viral
99	VEGF signaling pathway	136 (0.82%)	ko04370	Environmental Information Processing	Signal transduction
100	TGF-beta signaling pathway	133 (0.8%)	ko04350	Environmental Information Processing	Signal transduction
101	Chronic myeloid leukemia	133 (0.8%)	ko05220	Human Diseases	Cancers: Specific types
102	Morphine addiction	131 (0.79%)	ko05032	Human Diseases	Substance dependence
103	mTOR signaling pathway	130 (0.79%)	ko04150	Environmental Information Processing	Signal transduction
104	Drug metabolism - other enzymes	130 (0.79%)	ko00983	Metabolism	Xenobiotics biodegradation and metabolism
105	Arginine and proline metabolism	127 (0.77%)	ko00330	Metabolism	Amino acid metabolism
106	Small cell lung cancer	126 (0.76%)	ko05222	Human Diseases	Cancers: Specific types
107	Arrhythmogenic right ventricular cardiomyopathy (ARVC)	123 (0.74%)	ko05412	Human Diseases	Cardiovascular diseases
108	Gap junction	121 (0.73%)	ko04540	Cellular Processes	Cell communication
109	Drug metabolism - cytochrome P450	120 (0.73%)	ko00982	Metabolism	Xenobiotics biodegradation and metabolism
110	Fanconi anemia pathway	118 (0.71%)	ko03460	Genetic Information Processing	Replication and repair
111	Hepatitis C	117 (0.71%)	ko05160	Human Diseases	Infectious diseases: Viral
112	Metabolism of xenobiotics by cytochrome P450	117 (0.71%)	ko00980	Metabolism	Xenobiotics biodegradation and metabolism
113	Aminoacyl-tRNA biosynthesis	117 (0.71%)	ko00970	Genetic Information Processing	Translation
114	Basal transcription factors	115 (0.7%)	ko03022	Genetic Information Processing	Transcription
115	Serotonergic synapse	115 (0.7%)	ko04726	Organismal Systems	Nervous system
116	Cytokine-cytokine receptor interaction	115 (0.7%)	ko04060	Environmental Information Processing	Signaling molecules and interaction
117	Amyotrophic lateral sclerosis (ALS)	114 (0.69%)	ko05014	Human Diseases	Neurodegenerative diseases
118	Fatty acid metabolism	112 (0.68%)	ko00071	Metabolism	Lipid metabolism
119	Glioma	111 (0.67%)	ko05214	Human Diseases	Cancers: Specific types
120	Osteoclast differentiation	111 (0.67%)	ko04380	Organismal Systems	Development
121	Endometrial cancer	106 (0.64%)	ko05213	Human Diseases	Cancers: Specific types
122	MAPK signaling pathway - fly	105 (0.64%)	ko04013	Environmental Information Processing	Signal transduction
123	Natural killer cell mediated cytotoxicity	105 (0.64%)	ko04650	Organismal Systems	Immune system
124	Tyrosine metabolism	105 (0.64%)	ko00350	Metabolism	Amino acid metabolism
125	Colorectal cancer	104 (0.63%)	ko05210	Human Diseases	Cancers: Specific types
126	Cholinergic synapse	103 (0.62%)	ko04725	Organismal Systems	Nervous system
127	Glutathione metabolism	103 (0.62%)	ko00480	Metabolism	Metabolism of other amino acids
128	Adipocytokine signaling pathway	102 (0.62%)	ko04920	Organismal Systems	Endocrine system
129	Glycolysis / Gluconeogenesis	99 (0.6%)	ko00010	Metabolism	Carbohydrate metabolism
130	Retrograde endocannabinoid signaling	98 (0.59%)	ko04723	Organismal Systems	Nervous system
131	p53 signaling pathway	97 (0.59%)	ko04115	Cellular Processes	Cell growth and death
132	Retinol metabolism	96 (0.58%)	ko00830	Metabolism	Metabolism of cofactors and vitamins
133	B cell receptor signaling pathway	95 (0.57%)	ko04662	Organismal Systems	Immune system
134	Amphetamine addiction	93 (0.56%)	ko05031	Human Diseases	Substance dependence
135	Cysteine and methionine metabolism	93 (0.56%)	ko00270	Metabolism	Amino acid metabolism
136	Fc epsilon RI signaling pathway	92 (0.56%)	ko04664	Organismal Systems	Immune system
137	Fat digestion and absorption	92 (0.56%)	ko04975	Organismal Systems	Digestive system
138	Acute myeloid leukemia	91 (0.55%)	ko05221	Human Diseases	Cancers: Specific types
139	Nucleotide excision repair	91 (0.55%)	ko03420	Genetic Information Processing	Replication and repair
140	GABAergic synapse	91 (0.55%)	ko04727	Organismal Systems	Nervous system
141	Pertussis	90 (0.54%)	ko05133	Human Diseases	Infectious diseases: Bacterial
142	Phototransduction - fly	89 (0.54%)	ko04745	Organismal Systems	Sensory system
143	Endocrine and other factor-regulated calcium reabsorption	88 (0.53%)	ko04961	Organismal Systems	Excretory system
144	Long-term depression	88 (0.53%)	ko04730	Organismal Systems	Nervous system
145	DNA replication	88 (0.53%)	ko03030	Genetic Information Processing	Replication and repair
146	Rheumatoid arthritis	86 (0.52%)	ko05323	Human Diseases	Immune diseases
147	Tryptophan metabolism	84 (0.51%)	ko00380	Metabolism	Amino acid metabolism
148	Pyruvate metabolism	83 (0.5%)	ko00620	Metabolism	Carbohydrate metabolism
149	Chagas disease (American trypanosomiasis)	81 (0.49%)	ko05142	Human Diseases	Infectious diseases: Parasitic
150	Prion diseases	81 (0.49%)	ko05020	Human Diseases	Neurodegenerative diseases
151	Olfactory transduction	78 (0.47%)	ko04740	Organismal Systems	Sensory system
152	Porphyrin and chlorophyll metabolism	78 (0.47%)	ko00860	Metabolism	Metabolism of cofactors and vitamins
153	Non-small cell lung cancer	78 (0.47%)	ko05223	Human Diseases	Cancers: Specific types
154	Cytosolic DNA-sensing pathway	77 (0.47%)	ko04623	Organismal Systems	Immune system
155	Valine, leucine and isoleucine degradation	77 (0.47%)	ko00280	Metabolism	Amino acid metabolism
156	Pancreatic cancer	75 (0.45%)	ko05212	Human Diseases	Cancers: Specific types
157	Apoptosis	74 (0.45%)	ko04210	Cellular Processes	Cell growth and death
158	Legionellosis	73 (0.44%)	ko05134	Human Diseases	Infectious diseases: Bacterial
159	NF-kappa B signaling pathway	73 (0.44%)	ko04064	Environmental Information Processing	Signal transduction
160	Glycine, serine and threonine metabolism	72 (0.44%)	ko00260	Metabolism	Amino acid metabolism
161	N-Glycan biosynthesis	72 (0.44%)	ko00510	Metabolism	Glycan biosynthesis and metabolism
162	Collecting duct acid secretion	70 (0.42%)	ko04966	Organismal Systems	Excretory system
163	Alanine, aspartate and glutamate metabolism	70 (0.42%)	ko00250	Metabolism	Amino acid metabolism
164	Toll-like receptor signaling pathway	69 (0.42%)	ko04620	Organismal Systems	Immune system
165	alpha-Linolenic acid metabolism	67 (0.41%)	ko00592	Metabolism	Lipid metabolism
166	Other types of O-glycan biosynthesis	67 (0.41%)	ko00514	Metabolism	Glycan biosynthesis and metabolism
167	Complement and coagulation cascades	66 (0.4%)	ko04610	Organismal Systems	Immune system
168	Cocaine addiction	65 (0.39%)	ko05030	Human Diseases	Substance dependence
169	Glycosaminoglycan biosynthesis - heparan sulfate	64 (0.39%)	ko00534	Metabolism	Glycan biosynthesis and metabolism
170	Propanoate metabolism	64 (0.39%)	ko00640	Metabolism	Carbohydrate metabolism
171	Circadian rhythm - mammal	62 (0.38%)	ko04710	Organismal Systems	Environmental adaptation
172	Glycosylphosphatidylinositol(GPI)-anchor biosynthesis	61 (0.37%)	ko00563	Metabolism	Glycan biosynthesis and metabolism
173	Leishmaniasis	60 (0.36%)	ko05140	Human Diseases	Infectious diseases: Parasitic
174	Hematopoietic cell lineage	59 (0.36%)	ko04640	Organismal Systems	Immune system
175	Nicotinate and nicotinamide metabolism	59 (0.36%)	ko00760	Metabolism	Metabolism of cofactors and vitamins
176	Base excision repair	58 (0.35%)	ko03410	Genetic Information Processing	Replication and repair
177	beta-Alanine metabolism	58 (0.35%)	ko00410	Metabolism	Metabolism of other amino acids
178	Homologous recombination	57 (0.34%)	ko03440	Genetic Information Processing	Replication and repair
179	Aldosterone-regulated sodium reabsorption	57 (0.34%)	ko04960	Organismal Systems	Excretory system
180	Citrate cycle (TCA cycle)	56 (0.34%)	ko00020	Metabolism	Carbohydrate metabolism
181	Malaria	55 (0.33%)	ko05144	Human Diseases	Infectious diseases: Parasitic
182	Phototransduction	55 (0.33%)	ko04744	Organismal Systems	Sensory system
183	Sphingolipid metabolism	55 (0.33%)	ko00600	Metabolism	Lipid metabolism
184	Primary immunodeficiency	54 (0.33%)	ko05340	Human Diseases	Immune diseases
185	Antigen processing and presentation	54 (0.33%)	ko04612	Organismal Systems	Immune system
186	Phenylalanine metabolism	53 (0.32%)	ko00360	Metabolism	Amino acid metabolism
187	Thyroid cancer	53 (0.32%)	ko05216	Human Diseases	Cancers: Specific types
188	Melanoma	52 (0.31%)	ko05218	Human Diseases	Cancers: Specific types
189	Fructose and mannose metabolism	52 (0.31%)	ko00051	Metabolism	Carbohydrate metabolism
190	Steroid hormone biosynthesis	51 (0.31%)	ko00140	Metabolism	Lipid metabolism
191	Ether lipid metabolism	51 (0.31%)	ko00565	Metabolism	Lipid metabolism
192	Mismatch repair	51 (0.31%)	ko03430	Genetic Information Processing	Replication and repair
193	Fatty acid elongation	50 (0.3%)	ko00062	Metabolism	Lipid metabolism
194	Proteasome	50 (0.3%)	ko03050	Genetic Information Processing	Folding, sorting and degradation
195	Systemic lupus erythematosus	49 (0.3%)	ko05322	Human Diseases	Immune diseases
196	Type II diabetes mellitus	49 (0.3%)	ko04930	Human Diseases	Endocrine and metabolic diseases
197	Proximal tubule bicarbonate reclamation	48 (0.29%)	ko04964	Organismal Systems	Excretory system
198	Biosynthesis of unsaturated fatty acids	47 (0.28%)	ko01040	Metabolism	Lipid metabolism
199	Insect hormone biosynthesis	46 (0.28%)	ko00981	Metabolism	Metabolism of terpenoids and polyketides
200	SNARE interactions in vesicular transport	46 (0.28%)	ko04130	Genetic Information Processing	Folding, sorting and degradation
201	Mucin type O-Glycan biosynthesis	45 (0.27%)	ko00512	Metabolism	Glycan biosynthesis and metabolism
202	Staphylococcus aureus infection	44 (0.27%)	ko05150	Human Diseases	Infectious diseases: Bacterial
203	Pentose phosphate pathway	44 (0.27%)	ko00030	Metabolism	Carbohydrate metabolism
204	Butanoate metabolism	43 (0.26%)	ko00650	Metabolism	Carbohydrate metabolism
205	Folate biosynthesis	42 (0.25%)	ko00790	Metabolism	Metabolism of cofactors and vitamins
206	Bladder cancer	42 (0.25%)	ko05219	Human Diseases	Cancers: Specific types
207	Histidine metabolism	41 (0.25%)	ko00340	Metabolism	Amino acid metabolism
208	Terpenoid backbone biosynthesis	40 (0.24%)	ko00900	Metabolism	Metabolism of terpenoids and polyketides
209	Other glycan degradation	38 (0.23%)	ko00511	Metabolism	Glycan biosynthesis and metabolism
210	Arachidonic acid metabolism	36 (0.22%)	ko00590	Metabolism	Lipid metabolism
211	NOD-like receptor signaling pathway	36 (0.22%)	ko04621	Organismal Systems	Immune system
212	Taste transduction	36 (0.22%)	ko04742	Organismal Systems	Sensory system
213	Protein export	34 (0.21%)	ko03060	Genetic Information Processing	Folding, sorting and degradation
214	Glycosaminoglycan degradation	33 (0.2%)	ko00531	Metabolism	Glycan biosynthesis and metabolism
215	RIG-I-like receptor signaling pathway	33 (0.2%)	ko04622	Organismal Systems	Immune system
216	Regulation of autophagy	33 (0.2%)	ko04140	Cellular Processes	Transport and catabolism
217	Glyoxylate and dicarboxylate metabolism	33 (0.2%)	ko00630	Metabolism	Carbohydrate metabolism
218	One carbon pool by folate	33 (0.2%)	ko00670	Metabolism	Metabolism of cofactors and vitamins
219	Riboflavin metabolism	32 (0.19%)	ko00740	Metabolism	Metabolism of cofactors and vitamins
220	Renin-angiotensin system	32 (0.19%)	ko04614	Organismal Systems	Endocrine system
221	Glycosaminoglycan biosynthesis - chondroitin sulfate	30 (0.18%)	ko00532	Metabolism	Glycan biosynthesis and metabolism
222	Non-homologous end-joining	28 (0.17%)	ko03450	Genetic Information Processing	Replication and repair
223	Linoleic acid metabolism	27 (0.16%)	ko00591	Metabolism	Lipid metabolism
224	African trypanosomiasis	25 (0.15%)	ko05143	Human Diseases	Infectious diseases: Parasitic
225	Pantothenate and CoA biosynthesis	22 (0.13%)	ko00770	Metabolism	Metabolism of cofactors and vitamins
226	Nicotine addiction	20 (0.12%)	ko05033	Human Diseases	Substance dependence
227	Ubiquinone and other terpenoid-quinone biosynthesis	19 (0.11%)	ko00130	Metabolism	Metabolism of cofactors and vitamins
228	Selenocompound metabolism	18 (0.11%)	ko00450	Metabolism	Metabolism of other amino acids
229	Fatty acid biosynthesis	17 (0.1%)	ko00061	Metabolism	Lipid metabolism
230	Autoimmune thyroid disease	17 (0.1%)	ko05320	Human Diseases	Immune diseases
231	Cyanoamino acid metabolism	16 (0.1%)	ko00460	Metabolism	Metabolism of other amino acids
232	Maturity onset diabetes of the young	16 (0.1%)	ko04950	Human Diseases	Endocrine and metabolic diseases
233	Primary bile acid biosynthesis	15 (0.09%)	ko00120	Metabolism	Lipid metabolism
234	Sulfur relay system	15 (0.09%)	ko04122	Genetic Information Processing	Folding, sorting and degradation
235	Caffeine metabolism	15 (0.09%)	ko00232	Metabolism	Biosynthesis of other secondary metabolites
236	Type I diabetes mellitus	13 (0.08%)	ko04940	Human Diseases	Endocrine and metabolic diseases
237	Glycosaminoglycan biosynthesis - keratan sulfate	13 (0.08%)	ko00533	Metabolism	Glycan biosynthesis and metabolism
238	Glycosphingolipid biosynthesis - globo series	12 (0.07%)	ko00603	Metabolism	Glycan biosynthesis and metabolism
239	Glycosphingolipid biosynthesis - lacto and neolacto series	12 (0.07%)	ko00601	Metabolism	Glycan biosynthesis and metabolism
240	Synthesis and degradation of ketone bodies	12 (0.07%)	ko00072	Metabolism	Lipid metabolism
241	Glycosphingolipid biosynthesis - ganglio series	11 (0.07%)	ko00604	Metabolism	Glycan biosynthesis and metabolism
242	Steroid biosynthesis	11 (0.07%)	ko00100	Metabolism	Lipid metabolism
243	Taurine and hypotaurine metabolism	10 (0.06%)	ko00430	Metabolism	Metabolism of other amino acids
244	Sulfur metabolism	10 (0.06%)	ko00920	Metabolism	Energy metabolism
245	Phenylalanine, tyrosine and tryptophan biosynthesis	9 (0.05%)	ko00400	Metabolism	Amino acid metabolism
246	D-Arginine and D-ornithine metabolism	7 (0.04%)	ko00472	Metabolism	Metabolism of other amino acids
247	Biotin metabolism	7 (0.04%)	ko00780	Metabolism	Metabolism of cofactors and vitamins
248	Valine, leucine and isoleucine biosynthesis	7 (0.04%)	ko00290	Metabolism	Amino acid metabolism
249	Vitamin B6 metabolism	7 (0.04%)	ko00750	Metabolism	Metabolism of cofactors and vitamins
250	D-Glutamine and D-glutamate metabolism	6 (0.04%)	ko00471	Metabolism	Metabolism of other amino acids
251	Allograft rejection	6 (0.04%)	ko05330	Human Diseases	Immune diseases
252	Graft-versus-host disease	6 (0.04%)	ko05332	Human Diseases	Immune diseases
253	Lipoic acid metabolism	5 (0.03%)	ko00785	Metabolism	Metabolism of cofactors and vitamins
254	Lysine biosynthesis	3 (0.02%)	ko00300	Metabolism	Amino acid metabolism
255	Asthma	3 (0.02%)	ko05310	Human Diseases	Immune diseases
256	Thiamine metabolism	3 (0.02%)	ko00730	Metabolism	Metabolism of cofactors and vitamins
257	Intestinal immune network for IgA production	3 (0.02%)	ko04672	Organismal Systems	Immune system
258	Butirosin and neomycin biosynthesis	2 (0.01%)	ko00524	Metabolism	Biosynthesis of other secondary metabolites
