# Supplementary material for: Transcriptome Analysis Revealed Genes Related to γ-Irradiation Induced Emergence Failure in Third-Instar Larvae of Bactrocera dorsalis
Source: Insects. 2022 Nov 3;13(11):1017. doi: 10.3390/insects13111017 (PMC9699437; doi:10.3390/insects13111017)
Supplement: Supplementary file 1 [file insects-13-01017-s001.zip › insects-1912337-Supplementary/Supplementary Table S5.xls]

## Sheet: Sheet1
Table S5. Differentially expressed sequences between two groups.
GeneID(608)	length	ReadsMean_CK	ReadsMean_R	baseMean_CK	baseMean_R	log2Ratio(R/CK)	Up-Down-Regulation(R/CK)	P-value	FDR	Nr-ID	Nr-Score	Nr-Evalue	Nr-annotation	Nt-ID	Nt-Score	Nt-Evalue	Nt-annotation	Swissprot-ID	Swissprot-Score	Swissprot-Evalue	Swissprot-annotation	COG-Protein-or-Domain	COG-Score	COG-Evalue	COG-ID	COG-Function-Description	KO_id	KEGG-Evalue	KEGG-Score	KEGG-Gene	ko_definition	GO-BiologicalProcess	GO-MolecularFunction	Go-CellularComponent	Pathway ID//Pathway
CL1069.Contig1_All	1301	495.333	187	506.654	172.889	-1.55116	down	7.46708e-11	2.38832e-08	--	--	--	--	--	--	--	--	--	--	--	--	--	--	--	--	--	--	--	--	--	--	-	-	-	--
CL1069.Contig3_All	1089	826.667	377.667	844.925	347.988	-1.27979	down	4.30569e-10	1.16609e-07	--	--	--	--	--	--	--	--	--	--	--	--	--	--	--	--	--	--	--	--	--	--	-	-	-	--
CL1083.Contig1_All	1429	5472	17688.3	5566.55	16360.4	1.55536	up	1.0189e-11	3.84699e-09	gi|82408370|gb|AAL65406.2|AF368916_1	256.1	3e-66	ferritin light-chain [Glossina morsitans morsitans]	gi|195452695|ref|XM_002073424.1|	63.9	2e-06	Drosophila willistoni GK14130 (Dwil\GK14130), mRNA	sp|P42577|FRIS_LYMST	74.7	5e-13	Soma ferritin OS=Lymnaea stagnalis PE=2 SV=2	--	--	--	--	--	K00522	2e-14	80.9	nve:NEMVE_v1g191126	ferritin heavy chain [EC:1.16.3.1]	GO:0022416//chaeta development;GO:0006879//cellular iron ion homeostasis;GO:0042381//hemolymph coagulation	GO:0008198//ferrous iron binding	GO:0008043//intracellular ferritin complex;GO:0005576//extracellular region;GO:0005794//Golgi apparatus	--
CL1083.Contig2_All	1351	3997	12324.7	4069.1	11406.3	1.48705	up	9.40143e-12	3.57653e-09	gi|82408370|gb|AAL65406.2|AF368916_1	256.1	3e-66	ferritin light-chain [Glossina morsitans morsitans]	gi|195452695|ref|XM_002073424.1|	63.9	2e-06	Drosophila willistoni GK14130 (Dwil\GK14130), mRNA	sp|P42577|FRIS_LYMST	74.7	4e-13	Soma ferritin OS=Lymnaea stagnalis PE=2 SV=2	--	--	--	--	--	K00522	2e-14	80.9	nve:NEMVE_v1g191126	ferritin heavy chain [EC:1.16.3.1]	GO:0022416//chaeta development;GO:0006879//cellular iron ion homeostasis;GO:0042381//hemolymph coagulation	GO:0008198//ferrous iron binding	GO:0008043//intracellular ferritin complex;GO:0005576//extracellular region;GO:0005794//Golgi apparatus	--
CL1198.Contig2_All	444	409.667	1243.67	419.393	1150.04	1.45531	up	5.05531e-09	1.04063e-06	gi|195168257|ref|XP_002024948.1|	111.3	1e-23	GL17844 [Drosophila persimilis] >gi|194108378|gb|EDW30421.1| GL17844 [Drosophila persimilis]	gi|194865965|ref|XM_001971656.1|	73.8	6e-10	Drosophila erecta GG14290 (Dere\GG14290), mRNA	sp|P04375|CU38_LOCMI	57	1e-08	Cuticle protein 38 OS=Locusta migratoria PE=1 SV=1	RSc2303	47.4	9e-06	COG4796	Type II secretory pathway, component HofQ	K08098	6e-08	56.6	der:Dere_GG22964	phosphatidylinositol glycan, class Z [EC:2.4.1.-]	-	-	-	--
CL1217.Contig1_All	2204	335	1008	338.421	929.104	1.45702	up	2.82003e-12	1.21035e-09	gi|195389897|ref|XP_002053608.1|	661	0	GJ23986 [Drosophila virilis] >gi|194151694|gb|EDW67128.1| GJ23986 [Drosophila virilis]	--	--	--	--	sp|Q63564|SV2B_RAT	140	9e-33	Synaptic vesicle glycoprotein 2B OS=Rattus norvegicus GN=Sv2b PE=1 SV=1	SMa1447	84.7	6e-16	COG0477	Permeases of the major facilitator superfamily	K06258	3e-77	290	aag:AaeL_AAEL005849	MFS transporter, VNT family, synaptic vesicle glycoprotein 2	GO:0006629//lipid metabolic process;GO:0046331//lateral inhibition;GO:0006810//transport	GO:0016298//lipase activity;GO:0005215//transporter activity	GO:0030672//synaptic vesicle membrane	--
CL1258.Contig3_All	225	4455.33	10783	4535.72	9955.28	1.13413	up	7.05886e-09	1.37925e-06	gi|471393426|ref|XP_004380888.1|	159.8	3e-38	PREDICTED: actin, cytoplasmic 1 isoform 1 [Trichechus manatus latirostris]	gi|344227173|gb|HQ585895.1|	446	1e-122	Bactrocera dorsalis actin mRNA, partial cds	sp|P68555|ACT_TAESO	159	1e-39	Actin OS=Taenia solium GN=ACT1 PE=3 SV=1	YFL039c	156	8e-39	COG5277	Actin and related proteins	K05692	4e-39	159	tsp:Tsp_08166	actin beta/gamma 1	-	-	-	--
CL1264.Contig1_All	204	437.667	1731.67	441.201	1593.76	1.85292	up	8.24276e-22	1.53303e-18	gi|195037861|ref|XP_001990379.1|	54.7	1e-06	GH19311 [Drosophila grimshawi] >gi|193894575|gb|EDV93441.1| GH19311 [Drosophila grimshawi]	--	--	--	--	sp|O88799|ZAN_MOUSE	48.9	3e-06	Zonadhesin OS=Mus musculus GN=Zan PE=2 SV=1	--	--	--	--	--	--	--	--	--	--	-	-	-	--
CL1264.Contig2_All	1182	819	3519.33	829.291	3225.26	1.95946	up	1.8328e-15	1.39449e-12	gi|194753720|ref|XP_001959158.1|	62.4	5e-08	GF12744 [Drosophila ananassae] >gi|190620456|gb|EDV35980.1| GF12744 [Drosophila ananassae]	--	--	--	--	sp|O88799|ZAN_MOUSE	90.5	7e-18	Zonadhesin OS=Mus musculus GN=Zan PE=2 SV=1	YPO2725	76.3	1e-13	COG3501	Uncharacterized protein conserved in bacteria	K10955	1e-15	84.7	hsa:4583	intestinal mucin-2	-	-	-	--
CL1289.Contig1_All	688	152	52.3333	157.545	47.7896	-1.72099	down	4.61028e-06	0.000374611	gi|158298663|ref|XP_318850.4|	55.8	1e-06	AGAP009762-PA [Anopheles gambiae str. PEST] >gi|157013993|gb|EAA14483.5| AGAP009762-PA [Anopheles gambiae str. PEST]	--	--	--	--	sp|A6BM72|MEG11_HUMAN	64.7	2e-10	Multiple epidermal growth factor-like domains protein 11 OS=Homo sapiens GN=MEGF11 PE=2 SV=3	--	--	--	--	--	K06052	4e-10	65.1	mgp:100547052	jagged	-	-	-	--
CL1289.Contig2_All	808	302.667	70.6667	309.363	65.0324	-2.25007	down	5.43512e-14	3.10148e-11	gi|158298663|ref|XP_318850.4|	62.8	2e-08	AGAP009762-PA [Anopheles gambiae str. PEST] >gi|157013993|gb|EAA14483.5| AGAP009762-PA [Anopheles gambiae str. PEST]	--	--	--	--	sp|A6BM72|MEG11_HUMAN	69.7	7e-12	Multiple epidermal growth factor-like domains protein 11 OS=Homo sapiens GN=MEGF11 PE=2 SV=3	--	--	--	--	--	K06052	1e-09	63.9	mgp:100547052	jagged	-	-	-	--
CL1289.Contig3_All	738	197	73.3333	199.847	67.142	-1.57361	down	1.69402e-06	0.0001655	gi|158298663|ref|XP_318850.4|	63.5	1e-08	AGAP009762-PA [Anopheles gambiae str. PEST] >gi|157013993|gb|EAA14483.5| AGAP009762-PA [Anopheles gambiae str. PEST]	--	--	--	--	sp|A6BM72|MEG11_HUMAN	65.1	1e-10	Multiple epidermal growth factor-like domains protein 11 OS=Homo sapiens GN=MEGF11 PE=2 SV=3	--	--	--	--	--	K06051	2e-08	60.1	mmu:54485	delta	-	-	-	--
CL1377.Contig2_All	1125	223.667	513.333	229.223	473.571	1.04683	up	9.13506e-06	0.000673898	gi|194741786|ref|XP_001953368.1|	447.2	7e-124	GF17242 [Drosophila ananassae] >gi|190626427|gb|EDV41951.1| GF17242 [Drosophila ananassae]	gi|195389215|ref|XM_002053237.1|	418	1e-113	Drosophila virilis GJ23431 (Dvir\GJ23431), mRNA	--	--	--	--	--	--	--	--	--	--	--	--	--	--	-	GO:0030246//carbohydrate binding	-	--
CL1382.Contig2_All	4320	941.667	2289.67	969.587	2104.5	1.11804	up	1.72935e-10	5.01972e-08	gi|790585|gb|AAA85850.1|	2017.3	0	UDP-glucose:glycoprotein glucosyltransferase precursor [Drosophila melanogaster]	gi|195441194|ref|XM_002068367.1|	355	1e-93	Drosophila willistoni GK20450 (Dwil\GK20450), mRNA	sp|Q09332|UGGG_DROME	2016	0	UDP-glucose:glycoprotein glucosyltransferase OS=Drosophila melanogaster GN=Ugt PE=1 SV=2	--	--	--	--	--	K11718	0	2016	dme:Dmel_CG6850	UDP-glucose:glycoprotein glucosyltransferase [EC:2.4.1.-]	GO:0097359//UDP-glucosylation;GO:0015789//UDP-N-acetylgalactosamine transport;GO:0015757//galactose transport;GO:0015785//UDP-galactose transport;GO:0006486//protein glycosylation;GO:0015782//CMP-N-acetylneuraminate transport	GO:0005463//UDP-N-acetylgalactosamine transmembrane transporter activity;GO:0005464//UDP-xylose transmembrane transporter activity;GO:0003980//UDP-glucose:glycoprotein glucosyltransferase activity;GO:0005459//UDP-galactose transmembrane transporter activity;GO:0005351//sugar:hydrogen symporter activity;GO:0005456//CMP-N-acetylneuraminate transmembrane transporter activity;GO:0005461//UDP-glucuron…	GO:0005797//Golgi medial cisterna;GO:0016021//integral to membrane;GO:0000139//Golgi membrane;GO:0005791//rough endoplasmic reticulum;GO:0005635//nuclear envelope	--
CL1405.Contig1_All	3658	2420.33	1276	2499.33	1177.95	-1.08526	down	3.75326e-10	1.0351e-07	gi|198474099|ref|XP_002132626.1|	195.7	1e-47	GA25789 [Drosophila pseudoobscura pseudoobscura] >gi|198138247|gb|EDY70028.1| GA25789 [Drosophila pseudoobscura pseudoobscura]	gi|195035766|ref|XM_001989307.1|	200	3e-47	Drosophila grimshawi GH11674 (Dgri\GH11674), mRNA	sp|Q24523|BUN2_DROME	110	3e-23	Protein bunched, class 2/F/G isoform OS=Drosophila melanogaster GN=bun PE=2 SV=4	--	--	--	--	--	--	--	--	--	--	GO:0035282//segmentation;GO:0030307//positive regulation of cell growth;GO:0045746//negative regulation of Notch signaling pathway;GO:0001751//compound eye photoreceptor cell differentiation;GO:0043066//negative regulation of apoptotic process;GO:0042246//tissue regeneration;GO:0046843//dorsal appendage formation;GO:0009996//negative regulation of cell fate specification;GO:0007297//ovarian folli…	-	GO:0005737//cytoplasm	--
CL1417.Contig2_All	3403	246.333	717.667	248.628	660.036	1.40856	up	3.7584e-10	1.0351e-07	gi|195489378|ref|XP_002092713.1|	1845.5	0	GE14341 [Drosophila yakuba] >gi|194178814|gb|EDW92425.1| GE14341 [Drosophila yakuba]	gi|195028349|ref|XM_001987003.1|	301	1e-77	Drosophila grimshawi GH20188 (Dgri\GH20188), mRNA	sp|Q9UHW9|S12A6_HUMAN	1192	0	Solute carrier family 12 member 6 OS=Homo sapiens GN=SLC12A6 PE=1 SV=2	YBR235w	253	2e-66	COG0531	Amino acid transporters	K14427	0	1845	dya:Dyak_GE14341	solute carrier family 12 (potassium/chloride transporter), member 4/5/6	GO:0003333//amino acid transmembrane transport;GO:0007638//mechanosensory behavior	GO:0015171//amino acid transmembrane transporter activity;GO:0015379//potassium:chloride symporter activity	GO:0016021//integral to membrane	--
CL1417.Contig3_All	3454	272.333	680.333	276.722	624.778	1.17491	up	1.26735e-07	1.80188e-05	gi|195489378|ref|XP_002092713.1|	58.9	2e-06	GE14341 [Drosophila yakuba] >gi|194178814|gb|EDW92425.1| GE14341 [Drosophila yakuba]	gi|195028349|ref|XM_001987003.1|	309	5e-80	Drosophila grimshawi GH20188 (Dgri\GH20188), mRNA	sp|Q9UHW9|S12A6_HUMAN	1142	0	Solute carrier family 12 member 6 OS=Homo sapiens GN=SLC12A6 PE=1 SV=2	YBR235w	253	2e-66	COG0531	Amino acid transporters	K14427	0	1789	dya:Dyak_GE14341	solute carrier family 12 (potassium/chloride transporter), member 4/5/6	GO:0003333//amino acid transmembrane transport;GO:0007638//mechanosensory behavior	GO:0015171//amino acid transmembrane transporter activity;GO:0015379//potassium:chloride symporter activity	GO:0016021//integral to membrane	--
CL1460.Contig2_All	935	136	23.3333	138.867	21.7867	-2.67219	down	3.77217e-10	1.0351e-07	--	--	--	--	--	--	--	--	--	--	--	--	--	--	--	--	--	--	--	--	--	--	-	-	-	--
CL1460.Contig3_All	723	79.3333	8.66667	80.8793	8.20232	-3.30167	down	1.18839e-08	2.19397e-06	--	--	--	--	--	--	--	--	--	--	--	--	--	--	--	--	--	--	--	--	--	--	-	-	-	--
CL1460.Contig4_All	1140	141	35.3333	143.338	33.1059	-2.11426	down	8.37121e-08	1.28161e-05	--	--	--	--	--	--	--	--	--	--	--	--	--	--	--	--	--	--	--	--	--	--	-	-	-	--
CL1470.Contig1_All	465	121.333	332	123.071	306.411	1.31597	up	2.72791e-06	0.000247712	gi|195119794|ref|XP_002004414.1|	146.7	3e-34	GI19629 [Drosophila mojavensis] >gi|193909482|gb|EDW08349.1| GI19629 [Drosophila mojavensis]	gi|194757296|ref|XM_001960865.1|	161	4e-36	Drosophila ananassae GF11269 (Dana\GF11269), mRNA	sp|Q9V7N5|VATC_DROME	145	3e-35	V-type proton ATPase subunit C OS=Drosophila melanogaster GN=Vha44 PE=2 SV=5	--	--	--	--	--	K02148	5e-35	146	dmo:Dmoj_GI19629	V-type H+-transporting ATPase subunit C [EC:3.6.3.14]	GO:0007557//regulation of juvenile hormone biosynthetic process;GO:0015991//ATP hydrolysis coupled proton transport	GO:0015078//hydrogen ion transmembrane transporter activity;GO:0016820//hydrolase activity, acting on acid anhydrides, catalyzing transmembrane movement of substances	GO:0033181//plasma membrane proton-transporting V-type ATPase complex;GO:0000221//vacuolar proton-transporting V-type ATPase, V1 domain	--
CL1507.Contig1_All	3132	1202.33	4934.33	1212.61	4538.15	1.90399	up	4.54247e-10	1.21332e-07	gi|195394928|ref|XP_002056091.1|	1295	0	GJ10415 [Drosophila virilis] >gi|194142800|gb|EDW59203.1| GJ10415 [Drosophila virilis]	gi|195037269|ref|XM_001990051.1|	121	2e-23	Drosophila grimshawi GH18428 (Dgri\GH18428), mRNA	sp|Q95334|AMPE_PIG	656	0	Glutamyl aminopeptidase OS=Sus scrofa GN=ENPEP PE=1 SV=1	YHR047c	414	4e-115	COG0308	Aminopeptidase N	K11141	0	1295	dvi:Dvir_GJ10415	glutamyl aminopeptidase [EC:3.4.11.7]	GO:0033227//dsRNA transport	GO:0004177//aminopeptidase activity	-	--
CL1519.Contig2_All	4295	1338.67	536.333	1373.73	493.519	-1.47692	down	7.6955e-11	2.43042e-08	--	--	--	--	--	--	--	--	--	--	--	--	--	--	--	--	--	--	--	--	--	--	-	-	-	--
CL1519.Contig3_All	4549	1459.67	613	1495.15	563.605	-1.40754	down	3.7772e-13	1.89676e-10	--	--	--	--	--	--	--	--	--	--	--	--	--	--	--	--	--	--	--	--	--	--	-	-	-	--
CL1532.Contig1_All	1252	350.333	57.6667	364.192	52.7052	-2.78868	down	6.76487e-12	2.67484e-09	--	--	--	--	gi|291045900|emb|FP102982.6|	67.9	1e-07	Zebrafish DNA sequence from clone CH73-21F19 in linkage group 9, complete sequence	--	--	--	--	--	--	--	--	--	--	--	--	--	--	-	-	-	--
CL1541.Contig1_All	2901	1192.67	633	1224.57	585.391	-1.0648	down	1.55062e-08	2.84182e-06	gi|195029159|ref|XP_001987442.1|	652.9	0	GH21921 [Drosophila grimshawi] >gi|193903442|gb|EDW02309.1| GH21921 [Drosophila grimshawi]	gi|195488214|ref|XM_002092184.1|	135	1e-27	Drosophila yakuba GE14068 (Dyak\GE14068), mRNA	sp|Q90744|NAGAB_CHICK	406	1e-112	Alpha-N-acetylgalactosaminidase OS=Gallus gallus GN=NAGA PE=1 SV=1	--	--	--	--	--	K01189	0	652	dgr:Dgri_GH21921	alpha-galactosidase [EC:3.2.1.22]	GO:0046477//glycosylceramide catabolic process;GO:0009311//oligosaccharide metabolic process;GO:0016139//glycoside catabolic process	GO:0004557//alpha-galactosidase activity	GO:0005737//cytoplasm	--
CL1568.Contig1_All	1721	475	150	486.633	138.92	-1.80858	down	2.29604e-13	1.16463e-10	gi|5579390|gb|AAD45527.1|AF161261_1	785	0	prophenoloxidase [Neobellieria bullata]	gi|400295073|gb|JX110850.1|	224	1e-54	Bactrocera cucurbitae prophenoloxidase 1 mRNA, complete cds	sp|Q9V521|PRPA3_DROME	648	0	Phenoloxidase subunit A3 OS=Drosophila melanogaster GN=proPo-A3 PE=1 SV=1	--	--	--	--	--	K00505	0	704	dpo:Dpse_GA19121	tyrosinase [EC:1.14.18.1]	GO:0042417//dopamine metabolic process	GO:0036264//dopamine monooxygenase activity;GO:0004503//monophenol monooxygenase activity;GO:0036263//L-DOPA monooxygenase activity	GO:0005576//extracellular region	--
CL1568.Contig2_All	2270	645.333	226.333	655.808	208.563	-1.65279	down	9.49399e-09	1.81966e-06	gi|5579390|gb|AAD45527.1|AF161261_1	1016.9	0	prophenoloxidase [Neobellieria bullata]	gi|195436488|ref|XM_002066164.1|	103	4e-18	Drosophila willistoni GK22067 (Dwil\GK22067), mRNA	sp|Q9V521|PRPA3_DROME	676	0	Phenoloxidase subunit A3 OS=Drosophila melanogaster GN=proPo-A3 PE=1 SV=1	--	--	--	--	--	K00505	0	877	dpo:Dpse_GA19121	tyrosinase [EC:1.14.18.1]	GO:0042417//dopamine metabolic process	GO:0036264//dopamine monooxygenase activity;GO:0004503//monophenol monooxygenase activity;GO:0036263//L-DOPA monooxygenase activity	GO:0005576//extracellular region	--
CL1580.Contig1_All	1958	132.667	411.333	137.081	378.474	1.46517	up	1.62997e-08	2.956e-06	gi|194866072|ref|XP_001971742.1|	383.3	2e-104	GG15131 [Drosophila erecta] >gi|190653525|gb|EDV50768.1| GG15131 [Drosophila erecta]	--	--	--	--	sp|Q6AY91|NRK1_RAT	79.7	2e-14	Nicotinamide riboside kinase 1 OS=Rattus norvegicus GN=Nmrk1 PE=2 SV=1	--	--	--	--	--	K09658	3e-25	117	dvi:Dvir_GJ12856	dolichyl-phosphate mannosyltransferase polypeptide 2, regulatory subunit	GO:0009059//macromolecule biosynthetic process	-	GO:0030176//integral to endoplasmic reticulum membrane	--
CL1652.Contig2_All	1564	176.333	418.333	177.35	384.833	1.11764	up	1.47382e-05	0.000985474	gi|195011675|ref|XP_001983263.1|	118.6	9e-25	GH15806 [Drosophila grimshawi] >gi|193896745|gb|EDV95611.1| GH15806 [Drosophila grimshawi]	--	--	--	--	sp|Q02817|MUC2_HUMAN	90.1	1e-17	Mucin-2 OS=Homo sapiens GN=MUC2 PE=1 SV=2	SPBC28F2.12	53.1	1e-06	COG0086	DNA-directed RNA polymerase, beta' subunit/160 kD subunit	K10955	2e-17	91.7	hsa:4583	intestinal mucin-2	-	-	-	--
CL167.Contig3_All	425	93.3333	24.6667	95.7471	23.2585	-2.04147	down	1.32709e-05	0.000911643	--	--	--	--	--	--	--	--	--	--	--	--	--	--	--	--	--	--	--	--	--	--	-	-	-	--
CL1685.Contig1_All	1336	368.333	154	378.088	143.641	-1.39625	down	5.81686e-07	6.80709e-05	gi|400295078|gb|AFP81888.1|	800.8	0	prophenoloxidase 1, partial [Bactrocera tau]	gi|400295077|gb|JX110852.1|	1298	0	Bactrocera tau prophenoloxidase 1 mRNA, partial cds	sp|Q9V521|PRPA3_DROME	664	0	Phenoloxidase subunit A3 OS=Drosophila melanogaster GN=proPo-A3 PE=1 SV=1	--	--	--	--	--	K00505	1e-143	509	dme:Dmel_CG42640	tyrosinase [EC:1.14.18.1]	GO:0042417//dopamine metabolic process;GO:0055114//oxidation-reduction process	GO:0036264//dopamine monooxygenase activity;GO:0036263//L-DOPA monooxygenase activity	GO:0005615//extracellular space	--
CL1685.Contig3_All	2146	381.667	144.667	388.434	133.284	-1.54317	down	2.12329e-09	4.78131e-07	gi|400295074|gb|AFP81886.1|	1325.5	0	prophenoloxidase 1 [Bactrocera cucurbitae]	gi|400295075|gb|JX110851.1|	2740	0	Bactrocera dorsalis prophenoloxidase 1 mRNA, complete cds	sp|Q9V521|PRPA3_DROME	1162	0	Phenoloxidase subunit A3 OS=Drosophila melanogaster GN=proPo-A3 PE=1 SV=1	--	--	--	--	--	K00505	0	906	dme:Dmel_CG42640	tyrosinase [EC:1.14.18.1]	GO:0042417//dopamine metabolic process;GO:0055114//oxidation-reduction process	GO:0036264//dopamine monooxygenase activity;GO:0036263//L-DOPA monooxygenase activity	GO:0005615//extracellular space	--
CL1705.Contig4_All	517	1418.67	9347.67	1448.48	8599.86	2.56978	up	8.56483e-52	4.30092e-47	gi|195158839|ref|XP_002020292.1|	161.8	1e-38	GL13581 [Drosophila persimilis] >gi|194117061|gb|EDW39104.1| GL13581 [Drosophila persimilis]	gi|195158838|ref|XM_002020256.1|	61.9	3e-06	Drosophila persimilis GL13581 (Dper\GL13581), mRNA	sp|Q9VAJ4|OB99A_DROME	67.4	2e-11	General odorant-binding protein 99a OS=Drosophila melanogaster GN=Obp99a PE=1 SV=2	--	--	--	--	--	--	--	--	--	--	GO:0002121//inter-male aggressive behavior;GO:0007606//sensory perception of chemical stimulus;GO:0035071//salivary gland cell autophagic cell death	GO:0005549//odorant binding	GO:0005576//extracellular region	--
CL1705.Contig5_All	573	2155.67	5195.67	2185.45	4789.4	1.13192	up	2.49188e-11	8.93098e-09	gi|195158839|ref|XP_002020292.1|	65.9	1e-29	GL13581 [Drosophila persimilis] >gi|194117061|gb|EDW39104.1| GL13581 [Drosophila persimilis]	--	--	--	--	sp|Q9VAJ4|OB99A_DROME	35.8	1e-06	General odorant-binding protein 99a OS=Drosophila melanogaster GN=Obp99a PE=1 SV=2	--	--	--	--	--	--	--	--	--	--	-	-	-	--
CL1712.Contig1_All	1870	537.333	1292.33	544.988	1193.79	1.13125	up	6.57855e-09	1.29548e-06	gi|195435710|ref|XP_002065822.1|	731.5	0	GK20289 [Drosophila willistoni] >gi|194161907|gb|EDW76808.1| GK20289 [Drosophila willistoni]	gi|89277013|gb|DQ406808.1|	283	2e-72	Ceratitis capitata clone 21c mRNA sequence	sp|P80147|GABT_PIG	553	6e-157	4-aminobutyrate aminotransferase, mitochondrial OS=Sus scrofa GN=ABAT PE=1 SV=2	YGR019w	421	2e-117	COG0160	4-aminobutyrate aminotransferase and related aminotransferases	K13524	0	731	dwi:Dwil_GK20289	4-aminobutyrate aminotransferase / (S)-3-amino-2-methylpropionate transaminase [EC:2.6.1.19 2.6.1.22]	GO:0009448//gamma-aminobutyric acid metabolic process	GO:0030170//pyridoxal phosphate binding;GO:0003867//4-aminobutyrate transaminase activity	GO:0005759//mitochondrial matrix	--
CL1712.Contig2_All	771	102.333	325	104.699	300.631	1.52175	up	1.02137e-07	1.49531e-05	gi|195175120|ref|XP_002028308.1|	235.7	1e-60	GL11898 [Drosophila persimilis] >gi|194117480|gb|EDW39523.1| GL11898 [Drosophila persimilis]	gi|89277013|gb|DQ406808.1|	280	1e-71	Ceratitis capitata clone 21c mRNA sequence	sp|P61922|GABT_MOUSE	163	3e-40	4-aminobutyrate aminotransferase, mitochondrial OS=Mus musculus GN=Abat PE=1 SV=1	SPAC19D5.07	128	1e-29	COG0160	4-aminobutyrate aminotransferase and related aminotransferases	K13524	2e-61	235	dpe:Dper_GL11898	4-aminobutyrate aminotransferase / (S)-3-amino-2-methylpropionate transaminase [EC:2.6.1.19 2.6.1.22]	GO:0009448//gamma-aminobutyric acid metabolic process	GO:0030170//pyridoxal phosphate binding;GO:0003867//4-aminobutyrate transaminase activity	GO:0005759//mitochondrial matrix	--
CL1712.Contig3_All	1370	438.333	986.333	445.947	908.083	1.02595	up	4.07374e-07	5.02621e-05	gi|194751895|ref|XP_001958259.1|	604	6e-171	GF10831 [Drosophila ananassae] >gi|190625541|gb|EDV41065.1| GF10831 [Drosophila ananassae]	gi|459424313|gb|GAGF01017959.1|	85.7	5e-13	TSA: Chrysopa pallens Unigene15063_dacaoling transcribed RNA sequence	sp|P80147|GABT_PIG	464	3e-130	4-aminobutyrate aminotransferase, mitochondrial OS=Sus scrofa GN=ABAT PE=1 SV=2	YGR019w	343	3e-94	COG0160	4-aminobutyrate aminotransferase and related aminotransferases	K13524	8e-172	603	dan:Dana_GF10831	4-aminobutyrate aminotransferase / (S)-3-amino-2-methylpropionate transaminase [EC:2.6.1.19 2.6.1.22]	GO:0009448//gamma-aminobutyric acid metabolic process	GO:0030170//pyridoxal phosphate binding;GO:0003867//4-aminobutyrate transaminase activity	GO:0005759//mitochondrial matrix	--
CL1741.Contig1_All	2534	1043.33	573	1073.64	529.888	-1.01875	down	1.24806e-07	1.78555e-05	--	--	--	--	--	--	--	--	--	--	--	--	--	--	--	--	--	--	--	--	--	--	-	-	-	--
CL1753.Contig2_All	685	64.6667	10.3333	66.6052	9.46015	-2.8157	down	4.52805e-06	0.000370326	--	--	--	--	--	--	--	--	--	--	--	--	--	--	--	--	--	--	--	--	--	--	-	-	-	--
CL1773.Contig3_All	765	443	237.333	455.589	218.382	-1.06087	down	8.24591e-06	0.000618025	gi|195115194|ref|XP_002002149.1|	136.7	1e-30	GI17223 [Drosophila mojavensis] >gi|193912724|gb|EDW11591.1| GI17223 [Drosophila mojavensis]	--	--	--	--	--	--	--	--	--	--	--	--	--	--	--	--	--	--	-	-	-	--
CL1774.Contig1_All	1705	389.333	169.667	403.001	156.874	-1.36118	down	8.47656e-08	1.28988e-05	gi|198466606|ref|XP_001354059.2|	417.2	1e-114	GA14131 [Drosophila pseudoobscura pseudoobscura] >gi|198150678|gb|EAL29797.2| GA14131 [Drosophila pseudoobscura pseudoobscura]	gi|195492949|ref|XM_002094174.1|	95.6	7e-16	Drosophila yakuba GE21703 (Dyak\GE21703), mRNA	sp|P00491|PNPH_HUMAN	315	3e-85	Purine nucleoside phosphorylase OS=Homo sapiens GN=PNP PE=1 SV=2	BS_pnp	247	4e-65	COG0005	Purine nucleoside phosphorylase	K03783	2e-115	417	dpo:Dpse_GA14131	purine-nucleoside phosphorylase [EC:2.4.2.1]	GO:0009116//nucleoside metabolic process	GO:0004731//purine-nucleoside phosphorylase activity	-	--
CL1793.Contig2_All	4364	1067.67	526.667	1097.73	484.686	-1.17939	down	1.4167e-09	3.38766e-07	gi|195116697|ref|XP_002002888.1|	526.6	4e-147	GI17625 [Drosophila mojavensis] >gi|193913463|gb|EDW12330.1| GI17625 [Drosophila mojavensis]	gi|195387472|ref|XM_002052384.1|	170	4e-38	Drosophila virilis GJ17539 (Dvir\GJ17539), mRNA	sp|Q6IMZ0|NFIL3_RAT	93.2	5e-18	Nuclear factor interleukin-3-regulated protein OS=Rattus norvegicus GN=Nfil3 PE=2 SV=1	--	--	--	--	--	K12114	6e-148	526	dmo:Dmoj_GI17625	vrille	GO:0008407//chaeta morphogenesis;GO:0035317//imaginal disc-derived wing hair organization;GO:0007623//circadian rhythm;GO:0007424//open tracheal system development;GO:0007622//rhythmic behavior	GO:0005488//binding;GO:0001078//RNA polymerase II core promoter proximal region sequence-specific DNA binding transcription factor activity involved in negative regulation of transcription	GO:0005634//nucleus	--
CL1838.Contig1_All	3004	221.667	546.667	225.472	503.199	1.15818	up	8.90254e-07	9.71848e-05	gi|195432010|ref|XP_002064019.1|	162.9	9e-38	GK19932 [Drosophila willistoni] >gi|194160104|gb|EDW75005.1| GK19932 [Drosophila willistoni]	gi|195432009|ref|XM_002063983.1|	153	6e-33	Drosophila willistoni GK19932 (Dwil\GK19932), mRNA	sp|Q8R420|ABCA3_MOUSE	381	4e-105	ATP-binding cassette sub-family A member 3 OS=Mus musculus GN=Abca3 PE=2 SV=3	MTH1487	150	9e-36	COG1131	ABC-type multidrug transport system, ATPase component	K05643	0	759	dwi:Dwil_GK19932	ATP-binding cassette, subfamily A (ABC1), member 3	GO:0006200//ATP catabolic process	GO:0042626//ATPase activity, coupled to transmembrane movement of substances;GO:0005524//ATP binding	GO:0043190//ATP-binding cassette (ABC) transporter complex	--
CL1838.Contig2_All	4635	156.333	560	159.763	513.04	1.68314	up	1.35041e-10	4.07109e-08	gi|195432010|ref|XP_002064019.1|	1939.8	0	GK19932 [Drosophila willistoni] >gi|194160104|gb|EDW75005.1| GK19932 [Drosophila willistoni]	gi|195432009|ref|XM_002063983.1|	153	9e-33	Drosophila willistoni GK19932 (Dwil\GK19932), mRNA	sp|Q99758|ABCA3_HUMAN	936	0	ATP-binding cassette sub-family A member 3 OS=Homo sapiens GN=ABCA3 PE=1 SV=2	PAB1923	162	7e-39	COG1131	ABC-type multidrug transport system, ATPase component	K05643	0	1939	dwi:Dwil_GK19932	ATP-binding cassette, subfamily A (ABC1), member 3	GO:0006200//ATP catabolic process	GO:0042626//ATPase activity, coupled to transmembrane movement of substances;GO:0005524//ATP binding	GO:0043190//ATP-binding cassette (ABC) transporter complex	--
CL1869.Contig2_All	1185	1897.33	990	1956.42	915.213	-1.09604	down	6.50156e-10	1.67427e-07	gi|194766015|ref|XP_001965120.1|	129.4	3e-28	GF23497 [Drosophila ananassae] >gi|190617730|gb|EDV33254.1| GF23497 [Drosophila ananassae]	gi|195052840|ref|XM_001993344.1|	145	6e-31	Drosophila grimshawi GH13777 (Dgri\GH13777), mRNA	sp|Q9WTK0|NUPR1_MOUSE	52.4	2e-06	Nuclear protein 1 OS=Mus musculus GN=Nupr1 PE=2 SV=1	--	--	--	--	--	K15626	2e-07	57.8	mdo:100014479	nuclear protein, 1	GO:0006979//response to oxidative stress	-	-	--
CL1927.Contig1_All	2717	193.667	472.333	196.63	434.286	1.14316	up	3.3379e-06	0.000289993	gi|194767117|ref|XP_001965665.1|	1174.5	0	GF22618 [Drosophila ananassae] >gi|190619656|gb|EDV35180.1| GF22618 [Drosophila ananassae]	gi|195059323|ref|XM_001995575.1|	696	0	Drosophila grimshawi GH17670 (Dgri\GH17670), mRNA	sp|Q63598|PLST_RAT	625	1e-178	Plastin-3 OS=Rattus norvegicus GN=Pls3 PE=2 SV=2	YDR129c	426	1e-118	COG5069	Ca2+-binding actin-bundling protein fimbrin/plastin (EF-Hand superfamily)	K10382	3e-16	88.2	mgp:100542468	dystonin	GO:0016321//female meiosis chromosome segregation	GO:0003779//actin binding;GO:0005509//calcium ion binding	-	--
CL1934.Contig3_All	1416	155.333	608.667	156.899	561.938	1.84057	up	5.51824e-11	1.84736e-08	gi|195389084|ref|XP_002053208.1|	260.4	1e-67	GJ23472 [Drosophila virilis] >gi|194151294|gb|EDW66728.1| GJ23472 [Drosophila virilis]	--	--	--	--	--	--	--	--	--	--	--	--	--	--	--	--	--	--	-	-	-	--
CL1942.Contig1_All	1809	185	454	187.659	420.712	1.16472	up	3.56199e-06	0.000305759	gi|195129790|ref|XP_002009337.1|	780.8	0	GI15296 [Drosophila mojavensis] >gi|193907787|gb|EDW06654.1| GI15296 [Drosophila mojavensis]	gi|19702474|gb|AF487330.1|	226	3e-55	Ceratitis capitata integrin betaPS4A mRNA, partial cds	sp|P11584|ITBX_DROME	684	0	Integrin beta-PS OS=Drosophila melanogaster GN=mys PE=1 SV=3	--	--	--	--	--	K05719	0	780	dmo:Dmoj_GI15296	integrin beta 1	GO:0007411//axon guidance;GO:0008340//determination of adult lifespan;GO:0035160//maintenance of epithelial integrity, open tracheal system;GO:0016339//calcium-dependent cell-cell adhesion;GO:0008360//regulation of cell shape;GO:0007417//central nervous system development;GO:0007426//tracheal outgrowth, open tracheal system;GO:0007157//heterophilic cell-cell adhesion;GO:0035001//dorsal trunk grow…	GO:0005178//integrin binding;GO:0050839//cell adhesion molecule binding;GO:0046982//protein heterodimerization activity;GO:0004872//receptor activity	GO:0005925//focal adhesion;GO:0031252//cell leading edge;GO:0008305//integrin complex	--
CL1977.Contig1_All	1237	1633.33	654.667	1673.81	601.514	-1.47647	down	1.2691e-15	1.06215e-12	gi|195052149|ref|XP_001993243.1|	102.4	5e-20	GH13176 [Drosophila grimshawi] >gi|193900302|gb|EDV99168.1| GH13176 [Drosophila grimshawi]	gi|375195180|gb|JN737470.1|	83.8	2e-12	Cyprinus carpio clone 388254 microsatellite sequence	--	--	--	--	--	--	--	--	--	--	--	--	--	--	-	GO:0004867//serine-type endopeptidase inhibitor activity	-	--
CL1977.Contig2_All	513	644.333	250.333	660.458	226.417	-1.54448	down	1.3539e-10	4.07109e-08	gi|195052149|ref|XP_001993243.1|	102.4	9e-21	GH13176 [Drosophila grimshawi] >gi|193900302|gb|EDV99168.1| GH13176 [Drosophila grimshawi]	gi|68638709|emb|BX927399.8|	99.6	1e-17	Zebrafish DNA sequence from clone DKEY-35A22 in linkage group 3, complete sequence	--	--	--	--	--	--	--	--	--	--	--	--	--	--	-	GO:0004867//serine-type endopeptidase inhibitor activity	-	--
CL1977.Contig3_All	1771	2294.33	1000.33	2354.53	918.32	-1.35837	down	1.24076e-14	8.41972e-12	gi|195052149|ref|XP_001993243.1|	102.4	8e-20	GH13176 [Drosophila grimshawi] >gi|193900302|gb|EDV99168.1| GH13176 [Drosophila grimshawi]	gi|16973080|emb|AL590624.8|	93.7	3e-15	Human DNA sequence from clone RP11-380B22 on chromosome 1, complete sequence	--	--	--	--	--	--	--	--	--	--	--	--	--	--	-	GO:0004867//serine-type endopeptidase inhibitor activity	-	--
CL1987.Contig2_All	1523	255.333	793.667	262.734	732.526	1.47927	up	8.98873e-12	3.44563e-09	gi|194754922|ref|XP_001959741.1|	82.8	5e-14	GF11888 [Drosophila ananassae] >gi|190621039|gb|EDV36563.1| GF11888 [Drosophila ananassae]	gi|354799390|gb|JN963891.1|	63.9	2e-06	Mus musculus targeted non-conditional, lacZ-tagged mutant allele Ido2:tm3e(EUCOMM)Wtsi; transgenic	--	--	--	--	--	--	--	--	--	--	--	--	--	--	-	-	-	--
CL1997.Contig2_All	2171	4028.67	16275.3	4035.98	15052.5	1.89902	up	1.57973e-12	7.27778e-10	gi|194753293|ref|XP_001958951.1|	584.7	6e-165	GF12302 [Drosophila ananassae] >gi|190620249|gb|EDV35773.1| GF12302 [Drosophila ananassae]	gi|380857180|gb|JQ045598.1|	121	2e-23	Ceratitis capitata clone 03YM1 cytochrome P450 monooxygenase (cyp6) mRNA, partial cds	sp|Q9V771|C6A23_DROME	569	8e-162	Probable cytochrome P450 6a23 OS=Drosophila melanogaster GN=Cyp6a23 PE=2 SV=2	BH0579	124	9e-28	COG2124	Cytochrome P450	K15002	8e-166	584	dan:Dana_GF12302	cytochrome P450, family 6 [EC:1.14.-.-]	-	GO:0046872//metal ion binding;GO:0016491//oxidoreductase activity;GO:0009055//electron carrier activity	GO:0016020//membrane;GO:0043231//intracellular membrane-bounded organelle	--
CL2002.Contig2_All	1922	137	31.3333	140.592	29.22	-2.26648	down	2.81202e-08	4.89317e-06	gi|195386604|ref|XP_002051994.1|	517.3	1e-144	cytochrome b5-related [Drosophila virilis] >gi|194148451|gb|EDW64149.1| cytochrome b5-related [Drosophila virilis]	--	--	--	--	sp|P19967|CYB5R_DROME	487	4e-137	Cytochrome b5-related protein OS=Drosophila melanogaster GN=Cyt-b5-r PE=2 SV=2	--	--	--	--	--	--	--	--	--	--	GO:0046331//lateral inhibition;GO:0044710	GO:0005488//binding	GO:0005811//lipid particle;GO:0005739//mitochondrion	--
CL2002.Contig3_All	1807	125.667	33.3333	128.229	30.8496	-2.0554	down	7.4704e-07	8.37351e-05	gi|195386604|ref|XP_002051994.1|	521.9	4e-146	cytochrome b5-related [Drosophila virilis] >gi|194148451|gb|EDW64149.1| cytochrome b5-related [Drosophila virilis]	--	--	--	--	sp|P19967|CYB5R_DROME	492	1e-138	Cytochrome b5-related protein OS=Drosophila melanogaster GN=Cyt-b5-r PE=2 SV=2	--	--	--	--	--	--	--	--	--	--	GO:0006629//lipid metabolic process;GO:0046331//lateral inhibition	GO:0046872//metal ion binding;GO:0016491//oxidoreductase activity;GO:0009055//electron carrier activity	GO:0005811//lipid particle;GO:0005739//mitochondrion	--
CL2002.Contig4_All	1862	138.667	37	140.861	34.1675	-2.04357	down	3.50766e-06	0.000301611	gi|195386604|ref|XP_002051994.1|	529.2	2e-148	cytochrome b5-related [Drosophila virilis] >gi|194148451|gb|EDW64149.1| cytochrome b5-related [Drosophila virilis]	--	--	--	--	sp|P19967|CYB5R_DROME	499	1e-140	Cytochrome b5-related protein OS=Drosophila melanogaster GN=Cyt-b5-r PE=2 SV=2	--	--	--	--	--	--	--	--	--	--	GO:0006629//lipid metabolic process;GO:0046331//lateral inhibition	GO:0046872//metal ion binding;GO:0009055//electron carrier activity	GO:0005811//lipid particle;GO:0005739//mitochondrion	--
CL2002.Contig5_All	1867	114.333	33	117.388	30.615	-1.93898	down	5.75931e-06	0.000456887	gi|195386604|ref|XP_002051994.1|	510	1e-142	cytochrome b5-related [Drosophila virilis] >gi|194148451|gb|EDW64149.1| cytochrome b5-related [Drosophila virilis]	--	--	--	--	sp|P19967|CYB5R_DROME	480	4e-135	Cytochrome b5-related protein OS=Drosophila melanogaster GN=Cyt-b5-r PE=2 SV=2	--	--	--	--	--	--	--	--	--	--	GO:0046331//lateral inhibition;GO:0044710	GO:0005488//binding	GO:0005811//lipid particle;GO:0005739//mitochondrion	--
CL2017.Contig1_All	659	57	276	57.3378	255.558	2.15609	up	4.13357e-11	1.43153e-08	gi|195491059|ref|XP_002093400.1|	133.7	6e-30	GE20779 [Drosophila yakuba] >gi|194179501|gb|EDW93112.1| GE20779 [Drosophila yakuba]	--	--	--	--	sp|Q05049|MUC1_XENLA	52.8	6e-07	Integumentary mucin C.1 (Fragment) OS=Xenopus laevis PE=2 SV=1	--	--	--	--	--	K10955	2e-08	59.3	acs:100563509	intestinal mucin-2	-	-	-	--
CL2017.Contig2_All	927	47.3333	170.667	47.466	156.967	1.72549	up	5.32032e-06	0.000424312	gi|195491059|ref|XP_002093400.1|	149.8	1e-34	GE20779 [Drosophila yakuba] >gi|194179501|gb|EDW93112.1| GE20779 [Drosophila yakuba]	gi|50831358|emb|AL953886.9|	67.9	8e-08	Zebrafish DNA sequence from clone CH211-241A17 in linkage group 6, complete sequence	sp|Q52085|GP64_POLPA	50.1	7e-06	Cell-cell adhesion glycoprotein 64 OS=Polysphondylium pallidum GN=gp64 PE=1 SV=1	--	--	--	--	--	--	--	--	--	--	-	-	-	--
CL2017.Contig3_All	957	102.667	386.667	104.72	358.335	1.77477	up	1.36775e-10	4.08826e-08	gi|195491059|ref|XP_002093400.1|	160.2	1e-37	GE20779 [Drosophila yakuba] >gi|194179501|gb|EDW93112.1| GE20779 [Drosophila yakuba]	gi|50831358|emb|AL953886.9|	67.9	9e-08	Zebrafish DNA sequence from clone CH211-241A17 in linkage group 6, complete sequence	sp|Q11174|CHIT_CAEEL	51.6	2e-06	Probable endochitinase OS=Caenorhabditis elegans GN=cht-1 PE=1 SV=1	--	--	--	--	--	K01183	9e-06	51.6	cel:C04F6.3	chitinase [EC:3.2.1.14]	-	-	-	--
CL2017.Contig4_All	608	47.6667	220	48.1306	203.059	2.07687	up	3.66863e-09	7.77316e-07	gi|195588869|ref|XP_002084179.1|	73.6	7e-12	GD14128 [Drosophila simulans] >gi|194196188|gb|EDX09764.1| GD14128 [Drosophila simulans]	--	--	--	--	--	--	--	--	--	--	--	--	--	--	--	--	--	--	-	-	-	--
CL2017.Contig6_All	618	39	170	39.2771	156.739	1.99661	up	2.83609e-07	3.69914e-05	gi|195491059|ref|XP_002093400.1|	126.3	9e-28	GE20779 [Drosophila yakuba] >gi|194179501|gb|EDW93112.1| GE20779 [Drosophila yakuba]	--	--	--	--	--	--	--	--	--	--	--	--	--	--	--	--	--	--	-	-	-	--
CL2031.Contig4_All	2332	471	1087.67	482.56	999.914	1.0511	up	9.10443e-08	1.36068e-05	gi|195134476|ref|XP_002011663.1|	647.9	0	GI10969 [Drosophila mojavensis] >gi|193906786|gb|EDW05653.1| GI10969 [Drosophila mojavensis]	gi|195564830|ref|XM_002105980.1|	452	1e-123	Drosophila simulans GD16353 (Dsim\GD16353), mRNA	sp|Q9U1M2|TM120_DROME	635	0	Transmembrane protein 120 homolog OS=Drosophila melanogaster GN=CG32795 PE=1 SV=1	--	--	--	--	--	K14165	4e-84	313	mcc:715846	dual specificity phosphatase [EC:3.1.3.16 3.1.3.48]	-	-	GO:0016021//integral to membrane	--
CL2032.Contig3_All	2872	344.333	776	351.813	713.885	1.02088	up	1.44451e-06	0.000145951	gi|195121788|ref|XP_002005401.1|	1016.5	0	GI19091 [Drosophila mojavensis] >gi|193910469|gb|EDW09336.1| GI19091 [Drosophila mojavensis]	gi|113194556|gb|AE013599.4|	113	5e-21	Drosophila melanogaster chromosome 2R, complete sequence	sp|Q7RTX9|MOT14_HUMAN	139	3e-32	Monocarboxylate transporter 14 OS=Homo sapiens GN=SLC16A14 PE=2 SV=1	AF0367	75.5	5e-13	COG0477	Permeases of the major facilitator superfamily	K05038	2e-37	159	dvi:Dvir_GJ20857	solute carrier family 6 (neurotransmitter transporter, amino acid) member 5/7/9/14	GO:0055085//transmembrane transport	GO:0015355//secondary active monocarboxylate transmembrane transporter activity	GO:0016021//integral to membrane	--
CL2143.Contig3_All	631	39	147.333	40.0282	135.123	1.75518	up	9.80347e-06	0.000715539	--	--	--	--	--	--	--	--	--	--	--	--	--	--	--	--	--	--	--	--	--	--	-	-	-	--
CL2143.Contig4_All	632	6	57	6.12106	52.7337	3.10687	up	1.38924e-05	0.000938629	--	--	--	--	--	--	--	--	--	--	--	--	--	--	--	--	--	--	--	--	--	--	-	-	-	--
CL2176.Contig2_All	2618	555.333	305.333	571.824	281.053	-1.02473	down	4.39151e-06	0.000361515	gi|17136708|ref|NP_476858.1|	425.2	8e-117	downstream of receptor kinase, isoform A [Drosophila melanogaster] >gi|24653398|ref|NP_725302.1| downstream of receptor kinase, isoform B [Drosophila melanogaster] >gi|24653400|ref|NP_725303.1| downstream of receptor kinase, isoform C [Drosophila melanogaster] >gi|24653402|ref|NP_725304.1| downstream of receptor kinase, isoform D [Drosophila melanogaster] >gi|24653404|ref|NP_725305.1| downstream …	gi|195425485|ref|XM_002060997.1|	523	1e-144	Drosophila willistoni GK10660 (Dwil\GK10660), mRNA	sp|Q6YKA8|DRK_DROSI	425	3e-118	Protein E(sev)2B OS=Drosophila simulans GN=drk PE=3 SV=1	--	--	--	--	--	K04364	1e-117	425	dvi:Dvir_GJ19679	growth factor receptor-binding protein 2	GO:0007265//Ras protein signal transduction;GO:0008360//regulation of cell shape;GO:0008355//olfactory learning;GO:0007614//short-term memory;GO:0007175//negative regulation of epidermal growth factor-activated receptor activity;GO:0045500//sevenless signaling pathway;GO:0045678//positive regulation of R7 cell differentiation;GO:0007015//actin filament organization;GO:0001700//embryonic developme…	GO:0004871//signal transducer activity;GO:0005070//SH3/SH2 adaptor activity;GO:0005118//sevenless binding	GO:0005886//plasma membrane	--
CL2176.Contig4_All	2308	462	254	477.103	233.948	-1.02811	down	1.24727e-05	0.000871108	gi|17136708|ref|NP_476858.1|	425.2	7e-117	downstream of receptor kinase, isoform A [Drosophila melanogaster] >gi|24653398|ref|NP_725302.1| downstream of receptor kinase, isoform B [Drosophila melanogaster] >gi|24653400|ref|NP_725303.1| downstream of receptor kinase, isoform C [Drosophila melanogaster] >gi|24653402|ref|NP_725304.1| downstream of receptor kinase, isoform D [Drosophila melanogaster] >gi|24653404|ref|NP_725305.1| downstream …	gi|195425485|ref|XM_002060997.1|	523	1e-144	Drosophila willistoni GK10660 (Dwil\GK10660), mRNA	sp|Q6YKA8|DRK_DROSI	425	3e-118	Protein E(sev)2B OS=Drosophila simulans GN=drk PE=3 SV=1	--	--	--	--	--	K04364	9e-118	425	dvi:Dvir_GJ19679	growth factor receptor-binding protein 2	GO:0007265//Ras protein signal transduction;GO:0008360//regulation of cell shape;GO:0008355//olfactory learning;GO:0007614//short-term memory;GO:0007175//negative regulation of epidermal growth factor-activated receptor activity;GO:0045500//sevenless signaling pathway;GO:0045678//positive regulation of R7 cell differentiation;GO:0007015//actin filament organization;GO:0001700//embryonic developme…	GO:0004871//signal transducer activity;GO:0005070//SH3/SH2 adaptor activity;GO:0005118//sevenless binding	GO:0005886//plasma membrane	--
CL2209.Contig1_All	311	240.667	867.333	245.494	799.856	1.70406	up	4.54543e-15	3.21484e-12	--	--	--	--	--	--	--	--	--	--	--	--	--	--	--	--	--	--	--	--	--	--	-	-	-	--
CL2209.Contig4_All	1415	308.667	1737	311.042	1589.87	2.35373	up	1.94249e-15	1.45589e-12	gi|11323019|emb|CAC16871.1|	173.3	2e-41	pol [Drosophila melanogaster]	--	--	--	--	--	--	--	--	--	--	--	--	--	--	--	--	--	--	-	-	-	--
CL2230.Contig1_All	745	101.667	26.3333	104.242	24.4429	-2.09244	down	4.85794e-06	0.000392197	--	--	--	--	--	--	--	--	--	--	--	--	--	--	--	--	--	--	--	--	--	--	-	-	-	--
CL2269.Contig2_All	1765	670	1696.67	682.148	1561.93	1.19518	up	1.23011e-10	3.76655e-08	gi|195384092|ref|XP_002050752.1|	622.1	3e-176	GJ22332 [Drosophila virilis] >gi|194145549|gb|EDW61945.1| GJ22332 [Drosophila virilis]	--	--	--	--	sp|Q54P79|4CL3_DICDI	178	4e-44	Probable 4-coumarate--CoA ligase 3 OS=Dictyostelium discoideum GN=4cl3 PE=3 SV=2	BH2006	155	2e-37	COG0318	Acyl-CoA synthetases (AMP-forming)/AMP-acid ligases II	K00666	2e-28	128	phu:Phum_PHUM236360	fatty-acyl-CoA synthase [EC:6.2.1.-]	-	GO:0016207//4-coumarate-CoA ligase activity	-	--
CL227.Contig1_All	1121	212.667	623.667	215.603	573.526	1.41148	up	1.23168e-09	2.95932e-07	gi|125986881|ref|XP_001357203.1|	622.5	1e-176	GA21524 [Drosophila pseudoobscura pseudoobscura] >gi|54645534|gb|EAL34272.1| GA21524 [Drosophila pseudoobscura pseudoobscura]	gi|383859835|ref|XM_003705350.1|	121	8e-24	PREDICTED: Megachile rotundata sphingolipid delta(4)-desaturase DES1-like (LOC100877444), mRNA	sp|O15121|DEGS1_HUMAN	419	4e-117	Sphingolipid delta(4)-desaturase DES1 OS=Homo sapiens GN=DEGS1 PE=1 SV=1	--	--	--	--	--	K04712	2e-177	622	dpo:Dpse_GA21524	sphingolipid delta-4 desaturase [EC:1.14.-.-]	GO:0006633//fatty acid biosynthetic process;GO:0055114//oxidation-reduction process;GO:0007283//spermatogenesis;GO:0007053//spindle assembly involved in male meiosis	GO:0004768//stearoyl-CoA 9-desaturase activity;GO:0042284//sphingolipid delta-4 desaturase activity	GO:0016021//integral to membrane;GO:0016006//Nebenkern;GO:0070938//contractile ring;GO:0005886//plasma membrane	--
CL227.Contig2_All	969	181	548.667	183.909	505.548	1.45886	up	1.51785e-09	3.59531e-07	gi|125986881|ref|XP_001357203.1|	601.3	2e-170	GA21524 [Drosophila pseudoobscura pseudoobscura] >gi|54645534|gb|EAL34272.1| GA21524 [Drosophila pseudoobscura pseudoobscura]	gi|383859835|ref|XM_003705350.1|	121	7e-24	PREDICTED: Megachile rotundata sphingolipid delta(4)-desaturase DES1-like (LOC100877444), mRNA	sp|Q5XIF5|DEGS1_RAT	406	4e-113	Sphingolipid delta(4)-desaturase DES1 OS=Rattus norvegicus GN=Degs1 PE=2 SV=1	--	--	--	--	--	K04712	3e-171	601	dpo:Dpse_GA21524	sphingolipid delta-4 desaturase [EC:1.14.-.-]	GO:0006633//fatty acid biosynthetic process;GO:0055114//oxidation-reduction process;GO:0007283//spermatogenesis;GO:0007053//spindle assembly involved in male meiosis	GO:0004768//stearoyl-CoA 9-desaturase activity;GO:0042284//sphingolipid delta-4 desaturase activity	GO:0016021//integral to membrane;GO:0016006//Nebenkern;GO:0070938//contractile ring;GO:0005886//plasma membrane	--
CL2323.Contig3_All	991	131.667	335.667	135.144	307.319	1.18524	up	1.20164e-05	0.000845847	gi|260816366|ref|XP_002602942.1|	57.4	1e-06	hypothetical protein BRAFLDRAFT_131840 [Branchiostoma floridae] >gi|229288256|gb|EEN58954.1| hypothetical protein BRAFLDRAFT_131840 [Branchiostoma floridae]	--	--	--	--	sp|Q54VC4|ASCC2_DICDI	65.1	2e-10	Activating signal cointegrator 1 complex subunit 2 homolog OS=Dictyostelium discoideum GN=ascc2 PE=3 SV=2	STM2428	65.5	1e-10	COG3115	Cell division protein	K14972	3e-11	69.7	aga:AgaP_AGAP004734	PAX-interacting protein 1	-	-	-	--
CL234.Contig1_All	1505	969.333	511	1001.64	470.774	-1.08925	down	3.91142e-08	6.61333e-06	gi|195384995|ref|XP_002051194.1|	602.8	1e-170	GJ14680 [Drosophila virilis] >gi|194147651|gb|EDW63349.1| GJ14680 [Drosophila virilis]	gi|195384994|ref|XM_002051158.1|	274	1e-69	Drosophila virilis GJ14680 (Dvir\GJ14680), mRNA	sp|P00637|F16P1_RABIT	427	4e-119	Fructose-1,6-bisphosphatase 1 OS=Oryctolagus cuniculus GN=FBP1 PE=1 SV=4	VC2544	328	2e-89	COG0158	Fructose-1,6-bisphosphatase	K03841	2e-171	602	dvi:Dvir_GJ14680	fructose-1,6-bisphosphatase I [EC:3.1.3.11]	GO:0005975//carbohydrate metabolic process	GO:0042132//fructose 1,6-bisphosphate 1-phosphatase activity	-	--
CL2344.Contig1_All	2880	379.333	846.667	385.651	779.168	1.01464	up	1.23227e-06	0.000128381	gi|390177700|ref|XP_003736464.1|	1049.7	0	GA16930, isoform B [Drosophila pseudoobscura pseudoobscura] >gi|388859157|gb|EIM52537.1| GA16930, isoform B [Drosophila pseudoobscura pseudoobscura]	gi|350419633|ref|XM_003492203.1|	97.6	3e-16	PREDICTED: Bombus impatiens leucyl-cystinyl aminopeptidase-like (LOC100744103), mRNA	sp|Q95334|AMPE_PIG	535	2e-151	Glutamyl aminopeptidase OS=Sus scrofa GN=ENPEP PE=1 SV=1	SPBC1921.05	378	3e-104	COG0308	Aminopeptidase N	K11141	0	1042	dya:Dyak_GE26262	glutamyl aminopeptidase [EC:3.4.11.7]	GO:0033227//dsRNA transport	GO:0004177//aminopeptidase activity	-	--
CL2383.Contig1_All	479	1048.67	54.6667	1054.75	51.2329	-4.36368	down	9.6657e-10	2.40283e-07	--	--	--	--	--	--	--	--	--	--	--	--	--	--	--	--	--	--	--	--	--	--	-	-	-	--
CL2383.Contig2_All	506	384.667	1	389.968	0.922421	-8.72371	down	7.54254e-06	0.000571277	--	--	--	--	--	--	--	--	--	--	--	--	--	--	--	--	--	--	--	--	--	--	-	-	-	--
CL2383.Contig3_All	448	465	0.333333	469.594	0.316753	-10.5338	down	5.96149e-30	2.72148e-26	--	--	--	--	--	--	--	--	--	--	--	--	--	--	--	--	--	--	--	--	--	--	-	-	-	--
CL2395.Contig1_All	1276	1014.67	3150.33	1033.16	2917.17	1.4975	up	3.46143e-10	9.65662e-08	gi|195503992|ref|XP_002098889.1|	87.8	1e-15	GE10619 [Drosophila yakuba] >gi|194184990|gb|EDW98601.1| GE10619 [Drosophila yakuba]	--	--	--	--	--	--	--	--	--	--	--	--	--	--	--	--	--	--	-	-	-	--
CL2396.Contig1_All	505	325	785	327.207	725.759	1.14928	up	2.67889e-06	0.000243701	gi|24583984|ref|NP_652004.2|	306.6	3e-82	V-ATPase 69 kDa subunit 2, isoform A [Drosophila melanogaster] >gi|24583986|ref|NP_723775.1| V-ATPase 69 kDa subunit 2, isoform B [Drosophila melanogaster] >gi|24583988|ref|NP_723776.1| V-ATPase 69 kDa subunit 2, isoform C [Drosophila melanogaster] >gi|386769568|ref|NP_001246015.1| V-ATPase 69 kDa subunit 2, isoform D [Drosophila melanogaster] >gi|442627679|ref|NP_001260424.1| V-ATPase 69 kDa sub…	gi|195118494|ref|XM_002003736.1|	454	1e-124	Drosophila mojavensis GI18088 (Dmoj\GI18088), mRNA	sp|Q27331|VATA2_DROME	306	1e-83	V-type proton ATPase catalytic subunit A isoform 2 OS=Drosophila melanogaster GN=Vha68-2 PE=1 SV=2	SPAC343.05	224	6e-59	COG1155	Archaeal/vacuolar-type H+-ATPase subunit A	K02145	5e-83	306	dmo:Dmoj_GI18088	V-type H+-transporting ATPase subunit A [EC:3.6.3.14]	GO:0046034//ATP metabolic process;GO:0007446//imaginal disc growth;GO:0015991//ATP hydrolysis coupled proton transport;GO:0048388//endosomal lumen acidification;GO:0071456//cellular response to hypoxia	GO:0046961//proton-transporting ATPase activity, rotational mechanism;GO:0005524//ATP binding	GO:0000221//vacuolar proton-transporting V-type ATPase, V1 domain;GO:0033181//plasma membrane proton-transporting V-type ATPase complex	--
CL244.Contig1_All	2334	652.667	1653	664.884	1523.56	1.19627	up	1.42214e-10	4.22568e-08	gi|195161280|ref|XP_002021496.1|	622.5	3e-176	GL26483 [Drosophila persimilis] >gi|194103296|gb|EDW25339.1| GL26483 [Drosophila persimilis]	gi|194761523|ref|XM_001962943.1|	184	1e-42	Drosophila ananassae GF14162 (Dana\GF14162), mRNA	sp|Q99P72|RTN4_MOUSE	219	2e-56	Reticulon-4 OS=Mus musculus GN=Rtn4 PE=1 SV=2	--	--	--	--	--	K00688	3e-56	221	ame:409267	starch phosphorylase [EC:2.4.1.1]	GO:0042048//olfactory behavior;GO:0002121//inter-male aggressive behavior	-	GO:0045169//fusome;GO:0005790//smooth endoplasmic reticulum;GO:0044432//endoplasmic reticulum part;GO:0005811//lipid particle	--
CL2453.Contig3_All	1922	221.667	606	225.38	560.819	1.31518	up	4.36473e-06	0.000361086	gi|195119840|ref|XP_002004437.1|	542.3	3e-152	GI19614 [Drosophila mojavensis] >gi|193909505|gb|EDW08372.1| GI19614 [Drosophila mojavensis]	gi|195027466|ref|XM_001986568.1|	71.9	1e-08	Drosophila grimshawi GH20432 (Dgri\GH20432), mRNA	sp|Q75JC9|Y8484_DICDI	69.3	3e-11	Uncharacterized protein DDB_G0271670 OS=Dictyostelium discoideum GN=DDB_G0271670 PE=4 SV=1	XF1267	51.2	6e-06	COG5297	Cellobiohydrolase A (1,4-beta-cellobiosidase A)	K14296	4e-06	53.9	dya:Dyak_GE17279	nuclear pore complex protein Nup153	GO:0008039//synaptic target recognition;GO:0060438//trachea development	-	GO:0005886//plasma membrane	--
CL2470.Contig1_All	1103	712.667	1658.33	720.348	1522.06	1.07926	up	4.38023e-06	0.000361178	gi|8980621|dbj|BAA99282.1|	369	2e-100	anterior fat body protein [Sarcophaga peregrina]	gi|459401104|gb|GAGF01041168.1|	63.9	2e-06	TSA: Chrysopa pallens Unigene74644_dacaoling transcribed RNA sequence	sp|Q6TLF6|RGN_DANRE	168	2e-41	Regucalcin OS=Danio rerio GN=rgn PE=2 SV=1	BS_yvrE	139	9e-33	COG3386	Gluconolactonase	K01053	1e-51	204	ame:413627	gluconolactonase [EC:3.1.1.17]	GO:0032504//multicellular organism reproduction	-	GO:0005615//extracellular space;GO:0005811//lipid particle	--
CL2470.Contig5_All	1035	706	1665.33	714.967	1529.23	1.09685	up	1.83424e-07	2.50294e-05	gi|8980621|dbj|BAA99282.1|	369	2e-100	anterior fat body protein [Sarcophaga peregrina]	gi|459401104|gb|GAGF01041168.1|	63.9	1e-06	TSA: Chrysopa pallens Unigene74644_dacaoling transcribed RNA sequence	sp|Q6TLF6|RGN_DANRE	168	2e-41	Regucalcin OS=Danio rerio GN=rgn PE=2 SV=1	BS_yvrE	139	8e-33	COG3386	Gluconolactonase	K01053	1e-51	204	ame:413627	gluconolactonase [EC:3.1.1.17]	GO:0032504//multicellular organism reproduction	-	GO:0005615//extracellular space;GO:0005811//lipid particle	--
CL248.Contig1_All	314	79.6667	3.66667	81.4842	3.48056	-4.54913	down	4.47417e-12	1.87229e-09	gi|449274000|gb|EMC83316.1|	53.1	4e-06	Dynein heavy chain-like protein [Columba livia]	gi|78675921|gb|AC170805.2|	61.9	2e-06	Mus musculus BAC clone RP24-363B14 from chromosome 16, complete sequence	sp|Q55AX2|DOT1L_DICDI	52	3e-07	Histone-lysine N-methyltransferase, H3 lysine-79 specific OS=Dictyostelium discoideum GN=dotA PE=2 SV=2	--	--	--	--	--	K14822	2e-07	54.7	tgu:100219403	rRNA-processing protein CGR1	-	-	-	--
CL248.Contig10_All	2049	240	95.6667	247.92	88.4012	-1.48774	down	9.23599e-07	9.99557e-05	gi|195123827|ref|XP_002006403.1|	149.8	5e-34	GI21026 [Drosophila mojavensis] >gi|193911471|gb|EDW10338.1| GI21026 [Drosophila mojavensis]	--	--	--	--	sp|Q869E1|DNLI1_DICDI	66.2	3e-10	DNA ligase 1 OS=Dictyostelium discoideum GN=lig1 PE=3 SV=1	YLR106c	54.7	6e-07	COG5271	AAA ATPase containing von Willebrand factor type A (vWA) domain	K12822	7e-10	66.6	dvi:Dvir_GJ16712	RNA-binding protein 25	-	-	-	--
CL25.Contig5_All	1634	302	139.333	311.127	128.912	-1.27112	down	3.10956e-06	0.000272989	gi|386118319|gb|AFI99107.1|	418.3	6e-115	ecdysone receptor B1 [Bactrocera dorsalis]	gi|386118318|gb|JQ034623.1|	1459	0	Bactrocera dorsalis ecdysone receptor B1 mRNA, complete cds	sp|O18531|ECR_LUCCU	164	4e-40	Ecdysone receptor OS=Lucilia cuprina GN=EcR PE=2 SV=2	--	--	--	--	--	K14034	6e-33	142	dgr:Dgri_GH20948	ecdysone receptor	GO:0006357//regulation of transcription from RNA polymerase II promoter;GO:0007443//Malpighian tubule morphogenesis;GO:0048519//negative regulation of biological process;GO:0035075//response to ecdysone;GO:0071383//cellular response to steroid hormone stimulus;GO:0035051//cardiocyte differentiation;GO:0050793//regulation of developmental process;GO:0007165//signal transduction;GO:0044708;GO:00072…	GO:0004879//ligand-activated sequence-specific DNA binding RNA polymerase II transcription factor activity;GO:0003707//steroid hormone receptor activity;GO:0008134//transcription factor binding;GO:0043565//sequence-specific DNA binding	GO:0008230//ecdysone receptor holocomplex	--
CL25.Contig6_All	3579	1513.67	650	1561.82	601.733	-1.37603	down	1.16955e-12	5.54059e-10	gi|386118319|gb|AFI99107.1|	1546.2	0	ecdysone receptor B1 [Bactrocera dorsalis]	gi|386118318|gb|JQ034623.1|	5779	0	Bactrocera dorsalis ecdysone receptor B1 mRNA, complete cds	sp|O18531|ECR_LUCCU	972	0	Ecdysone receptor OS=Lucilia cuprina GN=EcR PE=2 SV=2	--	--	--	--	--	K14034	0	937	dan:Dana_GF13818	ecdysone receptor	GO:0043065//positive regulation of apoptotic process;GO:0045892//negative regulation of transcription, DNA-dependent;GO:0007561//imaginal disc eversion;GO:0048813//dendrite morphogenesis;GO:0035193//larval central nervous system remodeling;GO:0035188//hatching;GO:0006914//autophagy;GO:0008258//head involution;GO:0035073//pupariation;GO:0035076//ecdysone receptor-mediated signaling pathway;GO:0048…	GO:0070491//repressing transcription factor binding;GO:0001225//RNA polymerase II transcription coactivator binding;GO:0005496//steroid binding;GO:0004884//ecdysteroid hormone receptor activity;GO:0001077//RNA polymerase II core promoter proximal region sequence-specific DNA binding transcription factor activity involved in positive regulation of transcription;GO:0008270//zinc ion binding;GO:0046…	GO:0008232//activator ecdysone receptor complex;GO:0005700//polytene chromosome;GO:0005737//cytoplasm;GO:0008231//repressor ecdysone receptor complex;GO:0030425//dendrite	--
CL251.Contig1_All	453	37.6667	0.666667	39.5314	0.579183	-6.09283	down	2.87887e-06	0.000257607	--	--	--	--	--	--	--	--	--	--	--	--	--	--	--	--	--	--	--	--	--	--	-	-	-	--
CL2537.Contig1_All	844	761.333	1803.67	778.706	1660.8	1.09273	up	2.00162e-09	4.54812e-07	gi|24582162|ref|NP_652552.1|	60.5	1e-07	mucin 26B [Drosophila melanogaster] >gi|22945747|gb|AAF52351.2| mucin 26B [Drosophila melanogaster]	gi|66828102|ref|XM_642314.1|	71.9	5e-09	Dictyostelium discoideum AX4 cell surface glycoprotein PsA precursor (pspA) mRNA, complete cds	sp|Q02817|MUC2_HUMAN	79.7	7e-15	Mucin-2 OS=Homo sapiens GN=MUC2 PE=1 SV=2	Rv0312	63.2	5e-10	COG0443	Molecular chaperone	K10955	2e-14	79.7	hsa:4583	intestinal mucin-2	-	-	-	--
CL2537.Contig2_All	939	899.333	2156	919.655	1988.44	1.11247	up	4.66933e-10	1.23408e-07	gi|24582162|ref|NP_652552.1|	62.4	3e-08	mucin 26B [Drosophila melanogaster] >gi|22945747|gb|AAF52351.2| mucin 26B [Drosophila melanogaster]	gi|66828102|ref|XM_642314.1|	79.8	2e-11	Dictyostelium discoideum AX4 cell surface glycoprotein PsA precursor (pspA) mRNA, complete cds	sp|Q02817|MUC2_HUMAN	100	5e-21	Mucin-2 OS=Homo sapiens GN=MUC2 PE=1 SV=2	Rv0312	76.6	6e-14	COG0443	Molecular chaperone	K10955	8e-23	108	acs:100563509	intestinal mucin-2	-	-	-	--
CL2548.Contig1_All	621	69.6667	277.667	72.6786	256.229	1.81783	up	3.06418e-09	6.60391e-07	gi|198458764|ref|XP_001361153.2|	173.7	5e-42	GA21745 [Drosophila pseudoobscura pseudoobscura] >gi|198136457|gb|EAL25730.2| GA21745 [Drosophila pseudoobscura pseudoobscura]	--	--	--	--	--	--	--	--	--	--	--	--	--	--	--	--	--	--	-	GO:0016787//hydrolase activity	-	--
CL2548.Contig2_All	2901	622.667	1894.33	628.531	1748.34	1.47593	up	3.18846e-15	2.32046e-12	gi|195380401|ref|XP_002048959.1|	1023.1	0	GJ21327 [Drosophila virilis] >gi|194143756|gb|EDW60152.1| GJ21327 [Drosophila virilis]	--	--	--	--	--	--	--	--	--	--	--	--	--	K01446	6e-11	70.9	acs:100554539	N-acetylmuramoyl-L-alanine amidase [EC:3.5.1.28]	-	GO:0016787//hydrolase activity	-	--
CL2562.Contig1_All	1854	302	149.333	313.056	137.673	-1.18517	down	1.41374e-05	0.000951638	--	--	--	--	gi|195426448|ref|XM_002061311.1|	63.9	3e-06	Drosophila willistoni GK20868 (Dwil\GK20868), mRNA	--	--	--	--	--	--	--	--	--	--	--	--	--	--	-	-	-	--
CL26.Contig1_All	5079	526	1301.67	530.6	1199.51	1.17675	up	2.02079e-08	3.62413e-06	gi|195449266|ref|XP_002071999.1|	2194.5	0	GK22555 [Drosophila willistoni] >gi|194168084|gb|EDW82985.1| GK22555 [Drosophila willistoni]	gi|195112495|ref|XM_002000772.1|	238	2e-58	Drosophila mojavensis GI10435 (Dmoj\GI10435), mRNA	sp|Q0KHY3|Y1004_DROME	2153	0	Extracellular domains-containing protein CG31004 OS=Drosophila melanogaster GN=CG31004 PE=1 SV=1	--	--	--	--	--	K06826	5e-06	55.5	tad:TRIADDRAFT_57765	nidogen (entactin)	GO:0007160//cell-matrix adhesion;GO:0007156//homophilic cell adhesion;GO:0061028//establishment of endothelial barrier;GO:0019991//septate junction assembly	-	GO:0005920//smooth septate junction	--
CL26.Contig3_All	5123	517.333	1316.67	522.494	1212.75	1.2148	up	5.23451e-10	1.35493e-07	gi|390176770|ref|XP_003736198.1|	2221.4	0	GA15929, isoform B [Drosophila pseudoobscura pseudoobscura] >gi|388858778|gb|EIM52271.1| GA15929, isoform B [Drosophila pseudoobscura pseudoobscura]	gi|195112495|ref|XM_002000772.1|	238	2e-58	Drosophila mojavensis GI10435 (Dmoj\GI10435), mRNA	sp|Q0KHY3|Y1004_DROME	2138	0	Extracellular domains-containing protein CG31004 OS=Drosophila melanogaster GN=CG31004 PE=1 SV=1	--	--	--	--	--	K06826	5e-06	55.5	tad:TRIADDRAFT_57765	nidogen (entactin)	GO:0007160//cell-matrix adhesion;GO:0007156//homophilic cell adhesion;GO:0061028//establishment of endothelial barrier;GO:0019991//septate junction assembly	-	GO:0005920//smooth septate junction	--
CL2601.Contig3_All	555	30.6667	0	31.6712	0.01	-11.629	down	8.93657e-08	1.33958e-05	gi|391872559|gb|AFM44960.1|	51.6	1e-17	transposase, partial [Mayetiola hordei]	--	--	--	--	sp|Q7JQ07|MOS1T_DROMA	45.4	5e-12	Mariner Mos1 transposase OS=Drosophila mauritiana GN=mariner\T PE=1 SV=1	--	--	--	--	--	--	--	--	--	--	-	-	-	--
CL2650.Contig1_All	3577	2072.33	887.667	2120.76	817.601	-1.37511	down	8.73866e-15	6.01124e-12	gi|195046013|ref|XP_001992071.1|	148.3	2e-33	GH24561 [Drosophila grimshawi] >gi|193892912|gb|EDV91778.1| GH24561 [Drosophila grimshawi]	gi|74200779|dbj|AK141616.1|	75.8	1e-09	Mus musculus adult male hippocampus cDNA, RIKEN full-length enriched library, clone:C630045K04 product:unclassifiable, full insert sequence	--	--	--	--	--	--	--	--	--	--	--	--	--	--	-	-	GO:0005615//extracellular space	--
CL2654.Contig2_All	795	455	166	466.051	153.861	-1.59886	down	2.92607e-09	6.33342e-07	gi|307209190|gb|EFN86301.1|	222.2	2e-56	hypothetical protein EAI_03498 [Harpegnathos saltator]	gi|195121255|ref|XM_002005100.1|	77.8	7e-11	Drosophila mojavensis GI19235 (Dmoj\GI19235), mRNA	sp|Q95JC9|PRP_PIG	174	2e-43	Basic proline-rich protein OS=Sus scrofa PE=1 SV=2	XF0818	135	1e-31	COG2730	Endoglucanase	K08585	4e-43	175	tca:657371	calpain, invertebrate [EC:3.4.22.-]	-	-	-	--
CL2654.Contig3_All	542	235.667	106	242.773	97.4278	-1.3172	down	1.21141e-05	0.000849608	gi|195483488|ref|XP_002090306.1|	77	4e-13	GE13038 [Drosophila yakuba] >gi|194176407|gb|EDW90018.1| GE13038 [Drosophila yakuba]	--	--	--	--	sp|O70133|DHX9_MOUSE	103	3e-22	ATP-dependent RNA helicase A OS=Mus musculus GN=Dhx9 PE=1 SV=2	XF0818	99.8	2e-21	COG2730	Endoglucanase	K06237	7e-24	110	phu:Phum_PHUM136030	collagen, type IV, alpha	-	GO:0042302//structural constituent of cuticle	-	--
CL2658.Contig1_All	3003	434	197	450.607	182.281	-1.30571	down	9.52162e-06	0.000698011	gi|195154835|ref|XP_002018318.1|	124.8	5e-145	GL16830 [Drosophila persimilis] >gi|194114114|gb|EDW36157.1| GL16830 [Drosophila persimilis]	gi|195430051|ref|XM_002063035.1|	125	1e-24	Drosophila willistoni GK21726 (Dwil\GK21726), mRNA	sp|Q06003|GOLI_DROME	400	1e-128	Protein goliath OS=Drosophila melanogaster GN=gol PE=2 SV=3	--	--	--	--	--	K15701	2e-46	149	gga:416281	E3 ubiquitin-protein ligase RNF130 [EC:6.3.2.19]	GO:0007498//mesoderm development;GO:0006355//regulation of transcription, DNA-dependent	GO:0008270//zinc ion binding	GO:0005634//nucleus	--
CL2658.Contig2_All	2940	503	227.667	521.8	209.248	-1.31828	down	2.24951e-07	3.0043e-05	gi|195154835|ref|XP_002018318.1|	124.8	4e-145	GL16830 [Drosophila persimilis] >gi|194114114|gb|EDW36157.1| GL16830 [Drosophila persimilis]	gi|195430051|ref|XM_002063035.1|	125	1e-24	Drosophila willistoni GK21726 (Dwil\GK21726), mRNA	sp|Q06003|GOLI_DROME	400	1e-128	Protein goliath OS=Drosophila melanogaster GN=gol PE=2 SV=3	--	--	--	--	--	K15701	2e-46	149	gga:416281	E3 ubiquitin-protein ligase RNF130 [EC:6.3.2.19]	GO:0007498//mesoderm development;GO:0006355//regulation of transcription, DNA-dependent	GO:0008270//zinc ion binding	GO:0005634//nucleus	--
CL2658.Contig3_All	2969	501.333	281.333	520.022	259.545	-1.00259	down	1.34742e-05	0.000918072	gi|195154835|ref|XP_002018318.1|	533.1	3e-149	GL16830 [Drosophila persimilis] >gi|194114114|gb|EDW36157.1| GL16830 [Drosophila persimilis]	gi|195124304|ref|XM_002006598.1|	208	1e-49	Drosophila mojavensis GI18477 (Dmoj\GI18477), mRNA	sp|Q06003|GOLI_DROME	473	1e-132	Protein goliath OS=Drosophila melanogaster GN=gol PE=2 SV=3	SPAC57A7.09	62	6e-09	COG5540	RING-finger-containing ubiquitin ligase	K15701	1e-49	199	rno:652955	E3 ubiquitin-protein ligase RNF130 [EC:6.3.2.19]	GO:0007498//mesoderm development;GO:0006355//regulation of transcription, DNA-dependent	GO:0008270//zinc ion binding	GO:0005634//nucleus	--
CL2689.Contig1_All	2159	167	660.667	169.011	607.145	1.84493	up	6.20793e-15	4.32968e-12	gi|194765025|ref|XP_001964628.1|	146	8e-33	GF23282 [Drosophila ananassae] >gi|190614900|gb|EDV30424.1| GF23282 [Drosophila ananassae]	--	--	--	--	sp|P13582|EAST_DROME	127	1e-28	Serine protease easter OS=Drosophila melanogaster GN=ea PE=1 SV=3	VC1200	70.1	1e-11	COG5640	Secreted trypsin-like serine protease	K01362	2e-27	124	dme:Dmel_CG4920	[EC:3.4.21.-]	-	GO:0003824//catalytic activity	-	--
CL2689.Contig2_All	1892	105.333	450.667	108.103	416.075	1.94444	up	2.29033e-13	1.16463e-10	gi|194765025|ref|XP_001964628.1|	146	6e-33	GF23282 [Drosophila ananassae] >gi|190614900|gb|EDV30424.1| GF23282 [Drosophila ananassae]	--	--	--	--	sp|P13582|EAST_DROME	127	1e-28	Serine protease easter OS=Drosophila melanogaster GN=ea PE=1 SV=3	VC1200	70.1	1e-11	COG5640	Secreted trypsin-like serine protease	K01362	2e-27	124	dme:Dmel_CG4920	[EC:3.4.21.-]	-	GO:0003824//catalytic activity	-	--
CL2689.Contig3_All	1800	134.667	370.667	134.714	341.39	1.34152	up	1.02893e-06	0.000110168	gi|195445006|ref|XP_002070129.1|	32.7	9e-24	GK11885 [Drosophila willistoni] >gi|194166214|gb|EDW81115.1| GK11885 [Drosophila willistoni]	--	--	--	--	sp|P13582|EAST_DROME	97.8	6e-21	Serine protease easter OS=Drosophila melanogaster GN=ea PE=1 SV=3	VC1200	54.3	7e-07	COG5640	Secreted trypsin-like serine protease	K01362	1e-19	95.5	dme:Dmel_CG4920	[EC:3.4.21.-]	GO:0009950//dorsal/ventral axis specification;GO:0019538//protein metabolic process	GO:0008236//serine-type peptidase activity	-	--
CL2689.Contig4_All	1991	167.667	715	170.284	660.014	1.95455	up	6.19661e-09	1.24468e-06	gi|194765025|ref|XP_001964628.1|	146	7e-33	GF23282 [Drosophila ananassae] >gi|190614900|gb|EDV30424.1| GF23282 [Drosophila ananassae]	--	--	--	--	sp|P13582|EAST_DROME	126	2e-28	Serine protease easter OS=Drosophila melanogaster GN=ea PE=1 SV=3	VC1200	69.7	2e-11	COG5640	Secreted trypsin-like serine protease	K01362	3e-27	124	dme:Dmel_CG4920	[EC:3.4.21.-]	-	GO:0003824//catalytic activity	-	--
CL2689.Contig5_All	2060	199.667	503.333	203.176	463.649	1.1903	up	8.66564e-07	9.50117e-05	gi|195445006|ref|XP_002070129.1|	147.9	2e-33	GK11885 [Drosophila willistoni] >gi|194166214|gb|EDW81115.1| GK11885 [Drosophila willistoni]	--	--	--	--	sp|P13582|EAST_DROME	126	2e-28	Serine protease easter OS=Drosophila melanogaster GN=ea PE=1 SV=3	VC1200	70.9	8e-12	COG5640	Secreted trypsin-like serine protease	K01362	4e-27	124	dme:Dmel_CG4920	[EC:3.4.21.-]	-	GO:0003824//catalytic activity	-	--
CL2702.Contig1_All	378	132.333	32.3333	135.012	29.8128	-2.17908	down	1.27024e-07	1.80188e-05	--	--	--	--	--	--	--	--	--	--	--	--	--	--	--	--	--	--	--	--	--	--	-	-	-	--
CL2702.Contig2_All	1402	1266.67	452.333	1315.63	416.653	-1.65884	down	9.49576e-11	2.92539e-08	gi|170595123|ref|XP_001902255.1|	56.2	4e-06	U88 [Brugia malayi]	gi|66816192|ref|XM_637014.1|	83.8	2e-12	Dictyostelium discoideum AX4 transcription factor (CRTF) mRNA, complete cds	sp|Q54BK0|NFX1_DICDI	56.6	1e-07	Transcriptional repressor NF-X1 homolog OS=Dictyostelium discoideum GN=nfx1 PE=3 SV=1	--	--	--	--	--	--	--	--	--	--	-	-	-	--
CL2751.Contig1_All	263	375	189	381.224	175.319	-1.12065	down	5.27899e-06	0.000422117	gi|195011831|ref|XP_001983340.1|	117.5	2e-25	GH15845 [Drosophila grimshawi] >gi|195011833|ref|XP_001983341.1| GH15846 [Drosophila grimshawi] >gi|193896822|gb|EDV95688.1| GH15845 [Drosophila grimshawi] >gi|193896823|gb|EDV95689.1| GH15846 [Drosophila grimshawi]	gi|157115446|ref|XM_001658160.1|	63.9	3e-07	Aedes aegypti Pupal cuticle protein partial mRNA	sp|P92201|LCP8_DROME	93.2	1e-19	Larval cuticle protein 8 OS=Drosophila melanogaster GN=Lcp65Ag1 PE=1 SV=1	--	--	--	--	--	--	--	--	--	--	-	GO:0008010//structural constituent of chitin-based larval cuticle	-	--
CL2770.Contig1_All	408	81.6667	9	84.4655	8.38428	-3.3326	down	7.12647e-09	1.38707e-06	--	--	--	--	gi|42558072|emb|BX323880.7|	67.9	4e-08	Zebrafish DNA sequence from clone CH211-139K8 in linkage group 2, complete sequence	--	--	--	--	--	--	--	--	--	--	--	--	--	--	-	-	-	--
CL2770.Contig2_All	509	195	20.6667	198.345	18.9502	-3.38773	down	3.86367e-13	1.92097e-10	gi|358339569|dbj|GAA47606.1|	53.1	6e-06	hypothetical protein CLF_100574 [Clonorchis sinensis]	gi|42558072|emb|BX323880.7|	67.9	4e-08	Zebrafish DNA sequence from clone CH211-139K8 in linkage group 2, complete sequence	--	--	--	--	--	--	--	--	--	--	--	--	--	--	-	-	-	--
CL28.Contig2_All	1496	455.333	191.333	466.253	177.393	-1.39416	down	6.5402e-09	1.293e-06	--	--	--	--	--	--	--	--	--	--	--	--	--	--	--	--	--	--	--	--	--	--	-	-	-	--
CL2826.Contig1_All	1415	338	155	350.977	143.324	-1.29209	down	1.96264e-06	0.000185791	--	--	--	--	gi|470238097|ref|XM_004350955.1|	61.9	8e-06	Dictyostelium fasciculatum hypothetical protein (DFA_12068) mRNA, complete cds	--	--	--	--	--	--	--	--	--	--	--	--	--	--	-	-	-	--
CL2847.Contig1_All	1930	1050.33	2362	1067.63	2175.21	1.02675	up	6.99348e-09	1.37182e-06	gi|24584671|ref|NP_523585.2|	811.2	0	vacuolar H[+]-ATPase SFD subunit, isoform A [Drosophila melanogaster] >gi|442628086|ref|NP_001260510.1| vacuolar H[+]-ATPase SFD subunit, isoform E [Drosophila melanogaster] >gi|47606794|sp|Q9V3J1.2|VATH_DROME RecName: Full=V-type proton ATPase subunit H; Short=V-ATPase subunit H; AltName: Full=Vacuolar proton pump subunit H; AltName: Full=Vacuolar proton pump subunit SFD >gi|10728827|gb|AAF53555…	gi|195433604|ref|XM_002064765.1|	375	1e-100	Drosophila willistoni GK15126 (Dwil\GK15126), mRNA	sp|Q9V3J1|VATH_DROME	811	0	V-type proton ATPase subunit H OS=Drosophila melanogaster GN=VhaSFD PE=2 SV=2	SPAC7D4.10	203	8e-52	COG5231	Vacuolar H+-ATPase V1 sector, subunit H	K02144	0	811	dme:Dmel_CG17332	V-type H+-transporting ATPase 54 kD subunit [EC:3.6.3.14]	GO:0008340//determination of adult lifespan;GO:0015991//ATP hydrolysis coupled proton transport;GO:0033227//dsRNA transport	GO:0008553//hydrogen-exporting ATPase activity, phosphorylative mechanism;GO:0046961//proton-transporting ATPase activity, rotational mechanism	GO:0033181//plasma membrane proton-transporting V-type ATPase complex;GO:0000221//vacuolar proton-transporting V-type ATPase, V1 domain	--
CL2847.Contig2_All	1152	396.667	947.667	404.796	871.527	1.10635	up	5.94882e-08	9.60534e-06	gi|195385916|ref|XP_002051650.1|	330.5	1e-88	GJ11146 [Drosophila virilis] >gi|194148107|gb|EDW63805.1| GJ11146 [Drosophila virilis]	gi|198474064|ref|XM_001356510.2|	141	9e-30	Drosophila pseudoobscura pseudoobscura GA14464 (Dpse\GA14464), mRNA	sp|Q9V3J1|VATH_DROME	282	1e-75	V-type proton ATPase subunit H OS=Drosophila melanogaster GN=VhaSFD PE=2 SV=2	--	--	--	--	--	K02144	1e-89	330	dvi:Dvir_GJ11146	V-type H+-transporting ATPase 54 kD subunit [EC:3.6.3.14]	GO:0008340//determination of adult lifespan;GO:0015991//ATP hydrolysis coupled proton transport;GO:0033227//dsRNA transport	GO:0008553//hydrogen-exporting ATPase activity, phosphorylative mechanism;GO:0046961//proton-transporting ATPase activity, rotational mechanism	GO:0033181//plasma membrane proton-transporting V-type ATPase complex;GO:0000221//vacuolar proton-transporting V-type ATPase, V1 domain	--
CL2855.Contig1_All	1652	130.333	451	134.102	415.433	1.63129	up	2.20465e-10	6.36256e-08	gi|195400911|ref|XP_002059059.1|	166.4	4e-39	GJ15199 [Drosophila virilis] >gi|194141711|gb|EDW58128.1| GJ15199 [Drosophila virilis]	gi|61353790|gb|AY842303.1|	89.7	4e-14	Macrobrachium rosenbergii clock mRNA, complete cds	sp|Q55F68|CYAD_DICDI	140	6e-33	Adenylate cyclase, terminal-differentiation specific OS=Dictyostelium discoideum GN=acrA PE=1 SV=1	YBR112c	82.4	2e-15	COG0457	FOG: TPR repeat	K14972	2e-32	140	aga:AgaP_AGAP004734	PAX-interacting protein 1	-	-	-	--
CL2894.Contig2_All	2278	104	338	104.861	310.802	1.56751	up	4.25042e-08	7.16238e-06	gi|195127591|ref|XP_002008252.1|	206.8	4e-51	GI11918 [Drosophila mojavensis] >gi|193919861|gb|EDW18728.1| GI11918 [Drosophila mojavensis]	--	--	--	--	sp|Q54XZ5|Y0138_DICDI	79	4e-14	Probable serine/threonine-protein kinase DDB_G0278509 OS=Dictyostelium discoideum GN=DDB_G0278509 PE=3 SV=1	--	--	--	--	--	K06260	3e-07	58.2	gga:100857508	platelet glycoprotein V	GO:0050896//response to stimulus;GO:0050794//regulation of cellular process	-	-	--
CL2937.Contig1_All	3029	762.333	1695.67	773.032	1561.09	1.01395	up	4.48102e-08	7.50063e-06	gi|195426343|ref|XP_002061295.1|	1213.4	0	GK20842 [Drosophila willistoni] >gi|194157380|gb|EDW72281.1| GK20842 [Drosophila willistoni]	gi|195426342|ref|XM_002061259.1|	133	6e-27	Drosophila willistoni GK20842 (Dwil\GK20842), mRNA	sp|Q7Z2K6|ERMP1_HUMAN	419	2e-116	Endoplasmic reticulum metallopeptidase 1 OS=Homo sapiens GN=ERMP1 PE=1 SV=2	SPCC1259.02c	201	6e-51	COG2234	Predicted aminopeptidases	--	--	--	--	--	GO:0006508//proteolysis	GO:0008233//peptidase activity	-	--
CL2960.Contig1_All	3443	8554.33	1759.67	8818.22	1643.21	-2.42397	down	4.55845e-08	7.60489e-06	gi|312285642|gb|ADQ64511.1|	486.9	3e-135	hypothetical protein [Bactrocera oleae]	gi|312285641|gb|HQ384018.1|	1146	0	Bactrocera oleae clone Bo205 hypothetical protein mRNA, partial cds	sp|Q04691|FBP1_DROME	253	2e-66	Fat-body protein 1 OS=Drosophila melanogaster GN=Fbp1 PE=2 SV=2	DR0392	60.8	1e-08	COG2823	Predicted periplasmic or secreted lipoprotein	K15623	2e-14	82.8	tgu:100229790	protein SSXT	-	-	-	--
CL3026.Contig2_All	916	70	240.333	73.322	219.835	1.58411	up	4.31535e-07	5.28536e-05	gi|195110125|ref|XP_001999632.1|	111.3	6e-23	GI22965 [Drosophila mojavensis] >gi|193916226|gb|EDW15093.1| GI22965 [Drosophila mojavensis]	--	--	--	--	--	--	--	--	--	--	--	--	--	--	--	--	--	--	-	GO:0004867//serine-type endopeptidase inhibitor activity	-	--
CL3057.Contig2_All	505	266	122.333	274.805	111.913	-1.29602	down	7.64847e-06	0.000577557	--	--	--	--	--	--	--	--	--	--	--	--	--	--	--	--	--	--	--	--	--	--	-	-	-	--
CL3087.Contig1_All	1070	1063	3925	1057.32	3612.82	1.77272	up	3.31928e-07	4.24124e-05	gi|195029119|ref|XP_001987422.1|	334.3	6e-90	GH19975 [Drosophila grimshawi] >gi|193903422|gb|EDW02289.1| GH19975 [Drosophila grimshawi]	gi|194756839|ref|XM_001960642.1|	65.9	4e-07	Drosophila ananassae GF11376 (Dana\GF11376), mRNA	sp|Q94521|DNAT_DROME	325	8e-89	Dopamine N-acetyltransferase OS=Drosophila melanogaster GN=Dat PE=1 SV=1	--	--	--	--	--	K00669	9e-82	304	dme:Dmel_CG3318	arylalkylamine N-acetyltransferase [EC:2.3.1.87]	GO:0045187//regulation of circadian sleep/wake cycle, sleep;GO:0042420//dopamine catabolic process;GO:0015872//dopamine transport;GO:0042429//serotonin catabolic process;GO:0046334//octopamine catabolic process;GO:0048066//developmental pigmentation	GO:0019811//cocaine binding;GO:0004059//aralkylamine N-acetyltransferase activity;GO:0004060//arylamine N-acetyltransferase activity;GO:0005330//dopamine:sodium symporter activity	GO:0005887//integral to plasma membrane	--
CL3093.Contig1_All	614	170.333	507.333	174.084	468.024	1.4268	up	1.12112e-08	2.09287e-06	gi|195496246|ref|XP_002095611.1|	185.7	1e-45	GE19605 [Drosophila yakuba] >gi|194181712|gb|EDW95323.1| GE19605 [Drosophila yakuba]	gi|157120422|ref|XM_001659580.1|	97.6	6e-17	Aedes aegypti adult cuticle protein partial mRNA	sp|P26967|CU20_TENMO	105	9e-23	Adult-specific cuticular protein ACP-20 OS=Tenebrio molitor GN=ACP20 PE=1 SV=1	--	--	--	--	--	K14713	4e-06	51.6	cbr:CBG07716	solute carrier family 39 (zinc transporter), member 7	-	GO:0008012//structural constituent of adult chitin-based cuticle	-	--
CL3098.Contig1_All	958	4071	2114.33	4165.38	1952.57	-1.09307	down	2.68081e-11	9.48026e-09	gi|195114484|ref|XP_002001797.1|	204.9	4e-51	GI14996 [Drosophila mojavensis] >gi|193912372|gb|EDW11239.1| GI14996 [Drosophila mojavensis]	--	--	--	--	sp|Q0P5A7|4EBP1_BOVIN	88.2	2e-17	Eukaryotic translation initiation factor 4E-binding protein 1 OS=Bos taurus GN=EIF4EBP1 PE=2 SV=1	--	--	--	--	--	K07205	1e-50	200	dpo:Dpse_GA21364	eukaryotic translation initiation factor 4E binding protein 1	GO:0006979//response to oxidative stress;GO:0008340//determination of adult lifespan;GO:0045792//negative regulation of cell size;GO:0042594//response to starvation;GO:0006641//triglyceride metabolic process;GO:0001558//regulation of cell growth;GO:0070129//regulation of mitochondrial translation;GO:0019731//antibacterial humoral response;GO:0045947//negative regulation of translational initiation	GO:0008190//eukaryotic initiation factor 4E binding	-	--
CL3098.Contig2_All	937	2312	1182	2359.56	1092.28	-1.11117	down	9.70844e-07	0.000104618	gi|195114484|ref|XP_002001797.1|	204.9	4e-51	GI14996 [Drosophila mojavensis] >gi|193912372|gb|EDW11239.1| GI14996 [Drosophila mojavensis]	--	--	--	--	sp|Q0P5A7|4EBP1_BOVIN	88.2	2e-17	Eukaryotic translation initiation factor 4E-binding protein 1 OS=Bos taurus GN=EIF4EBP1 PE=2 SV=1	--	--	--	--	--	K07205	1e-50	200	dpo:Dpse_GA21364	eukaryotic translation initiation factor 4E binding protein 1	GO:0006979//response to oxidative stress;GO:0008340//determination of adult lifespan;GO:0045792//negative regulation of cell size;GO:0042594//response to starvation;GO:0006641//triglyceride metabolic process;GO:0001558//regulation of cell growth;GO:0070129//regulation of mitochondrial translation;GO:0019731//antibacterial humoral response;GO:0045947//negative regulation of translational initiation	GO:0008190//eukaryotic initiation factor 4E binding	-	--
CL3101.Contig4_All	1187	162.333	695.667	166.226	639.835	1.94456	up	7.48209e-17	6.95779e-14	gi|383844492|gb|AFH54172.1|	612.5	1e-173	cytochrome P450, partial [Bactrocera dorsalis]	gi|383844491|gb|JF835036.1|	1717	0	Bactrocera dorsalis strain BD10 cytochrome P450 mRNA, complete cds	sp|Q9V558|CP4P1_DROME	382	1e-105	Cytochrome P450 4p1 OS=Drosophila melanogaster GN=Cyp4p1 PE=2 SV=1	Cj1411c	70.9	4e-12	COG2124	Cytochrome P450	K15001	1e-107	390	dan:Dana_GF11817	cytochrome P450, family 4 [EC:1.14.-.-]	-	GO:0046872//metal ion binding;GO:0016491//oxidoreductase activity;GO:0009055//electron carrier activity	GO:0016020//membrane;GO:0043231//intracellular membrane-bounded organelle	--
CL3114.Contig4_All	3292	539.333	223.333	557.396	205.758	-1.43776	down	6.51363e-07	7.43658e-05	gi|307167814|gb|EFN61253.1|	33.5	0	Uncharacterized ATP-dependent helicase YHR031C [Camponotus floridanus]	gi|190702578|gb|EF710659.1|	210	3e-50	Glyptapanteles indiensis clone BAC 9I20, complete sequence	sp|Q0R4F1|PIF1_XENLA	54.3	2e-06	ATP-dependent DNA helicase PIF1 OS=Xenopus laevis GN=pif1 PE=2 SV=1	Cj0945c	58.2	9e-08	COG0507	ATP-dependent exoDNAse (exonuclease V), alpha subunit - helicase superfamily I member	K15255	2e-08	62.4	tca:659476	ATP-dependent DNA helicase PIF1 [EC:3.6.4.12]	-	-	-	--
CL3114.Contig6_All	3685	478	246	494.028	226.34	-1.1261	down	1.71641e-06	0.000166714	gi|307167814|gb|EFN61253.1|	57	0	Uncharacterized ATP-dependent helicase YHR031C [Camponotus floridanus]	gi|190702578|gb|EF710659.1|	347	2e-91	Glyptapanteles indiensis clone BAC 9I20, complete sequence	sp|Q7ZV90|PIF1_DANRE	60.1	4e-08	ATP-dependent DNA helicase PIF1 OS=Danio rerio GN=pif1 PE=2 SV=1	Cj0945c	63.9	2e-09	COG0507	ATP-dependent exoDNAse (exonuclease V), alpha subunit - helicase superfamily I member	K15255	7e-09	64.3	tca:659476	ATP-dependent DNA helicase PIF1 [EC:3.6.4.12]	-	-	-	--
CL3116.Contig1_All	946	14	84	13.9664	76.7257	2.45776	up	1.14853e-05	0.000818078	gi|195427499|ref|XP_002061814.1|	249.2	2e-64	GK16988 [Drosophila willistoni] >gi|194157899|gb|EDW72800.1| GK16988 [Drosophila willistoni]	--	--	--	--	--	--	--	--	--	--	--	--	--	--	--	--	--	--	-	-	-	--
CL3135.Contig1_All	1698	297.333	694.333	302.667	638.974	1.07803	up	9.22304e-07	9.99557e-05	gi|195011775|ref|XP_001983312.1|	396	3e-108	GH15657 [Drosophila grimshawi] >gi|193896794|gb|EDV95660.1| GH15657 [Drosophila grimshawi]	gi|56693454|gb|AC115058.17|	61.9	9e-06	Mus musculus chromosome 5, clone RP24-381E3, complete sequence	sp|Q5EA79|GALM_BOVIN	255	2e-67	Aldose 1-epimerase OS=Bos taurus GN=GALM PE=2 SV=1	CC1418	249	1e-65	COG2017	Galactose mutarotase and related enzymes	K01785	4e-109	395	dgr:Dgri_GH15657	aldose 1-epimerase [EC:5.1.3.3]	-	GO:0004034//aldose 1-epimerase activity	GO:0005576//extracellular region	--
CL3135.Contig6_All	1829	261.333	585	266.159	539.381	1.01902	up	8.55449e-06	0.000637723	gi|195011775|ref|XP_001983312.1|	72.4	9e-11	GH15657 [Drosophila grimshawi] >gi|193896794|gb|EDV95660.1| GH15657 [Drosophila grimshawi]	--	--	--	--	sp|Q5EA79|GALM_BOVIN	210	1e-53	Aldose 1-epimerase OS=Bos taurus GN=GALM PE=2 SV=1	CC1418	219	2e-56	COG2017	Galactose mutarotase and related enzymes	K01785	6e-91	335	dgr:Dgri_GH15657	aldose 1-epimerase [EC:5.1.3.3]	GO:0005975//carbohydrate metabolic process	GO:0004034//aldose 1-epimerase activity	GO:0005576//extracellular region	--
CL3137.Contig2_All	981	186.333	64	193.45	58.8892	-1.71588	down	3.93812e-06	0.000334049	--	--	--	--	--	--	--	--	--	--	--	--	--	--	--	--	--	--	--	--	--	--	-	-	-	--
CL3158.Contig3_All	2229	185	512	188.915	472.696	1.32318	up	5.02679e-08	8.30346e-06	gi|195442051|ref|XP_002068774.1|	1021.9	0	GK17956 [Drosophila willistoni] >gi|194164859|gb|EDW79760.1| GK17956 [Drosophila willistoni]	gi|195056399|ref|XM_001995057.1|	143	4e-30	Drosophila grimshawi GH22961 (Dgri\GH22961), mRNA	sp|P20007|PCKG_DROME	941	0	Phosphoenolpyruvate carboxykinase [GTP] OS=Drosophila melanogaster GN=Pepck PE=2 SV=2	TP0122	607	3e-173	COG1274	Phosphoenolpyruvate carboxykinase (GTP)	K01596	0	1021	dwi:Dwil_GK17956	phosphoenolpyruvate carboxykinase (GTP) [EC:4.1.1.32]	GO:0006094//gluconeogenesis	GO:0005525//GTP binding;GO:0004613//phosphoenolpyruvate carboxykinase (GTP) activity	GO:0005739//mitochondrion	--
CL3169.Contig4_All	1429	329.667	121	336.697	111.918	-1.58901	down	4.7949e-09	9.99089e-07	gi|195446362|ref|XP_002070745.1|	48.1	1e-39	GK12218 [Drosophila willistoni] >gi|194166830|gb|EDW81731.1| GK12218 [Drosophila willistoni]	gi|195446361|ref|XM_002070709.1|	73.8	2e-09	Drosophila willistoni GK12218 (Dwil\GK12218), mRNA	sp|Q5R596|PAIP2_PONAB	57	1e-07	Polyadenylate-binding protein-interacting protein 2 OS=Pongo abelii GN=PAIP2 PE=2 SV=1	--	--	--	--	--	--	--	--	--	--	GO:0001558//regulation of cell growth;GO:0017148//negative regulation of translation	GO:0005515//protein binding	-	--
CL3169.Contig5_All	1135	323	126	330.328	116.615	-1.50214	down	2.98636e-08	5.15336e-06	gi|195446362|ref|XP_002070745.1|	163.7	1e-38	GK12218 [Drosophila willistoni] >gi|194166830|gb|EDW81731.1| GK12218 [Drosophila willistoni]	gi|195446361|ref|XM_002070709.1|	73.8	2e-09	Drosophila willistoni GK12218 (Dwil\GK12218), mRNA	sp|Q75JC9|Y8484_DICDI	57.8	4e-08	Uncharacterized protein DDB_G0271670 OS=Dictyostelium discoideum GN=DDB_G0271670 PE=4 SV=1	--	--	--	--	--	--	--	--	--	--	GO:0001558//regulation of cell growth;GO:0017148//negative regulation of translation	GO:0005515//protein binding	-	--
CL3169.Contig6_All	1024	424	208	436.623	191.34	-1.19025	down	1.08384e-06	0.000115554	gi|195446362|ref|XP_002070745.1|	182.2	3e-44	GK12218 [Drosophila willistoni] >gi|194166830|gb|EDW81731.1| GK12218 [Drosophila willistoni]	gi|195446361|ref|XM_002070709.1|	73.8	1e-09	Drosophila willistoni GK12218 (Dwil\GK12218), mRNA	sp|Q5R596|PAIP2_PONAB	65.9	1e-10	Polyadenylate-binding protein-interacting protein 2 OS=Pongo abelii GN=PAIP2 PE=2 SV=1	--	--	--	--	--	--	--	--	--	--	GO:0001558//regulation of cell growth;GO:0017148//negative regulation of translation	GO:0005515//protein binding	-	--
CL3169.Contig7_All	1517	483.333	244.667	494.586	225.546	-1.1328	down	1.01787e-06	0.000109216	gi|195446362|ref|XP_002070745.1|	182.2	6e-44	GK12218 [Drosophila willistoni] >gi|194166830|gb|EDW81731.1| GK12218 [Drosophila willistoni]	gi|195446361|ref|XM_002070709.1|	73.8	2e-09	Drosophila willistoni GK12218 (Dwil\GK12218), mRNA	sp|Q5R596|PAIP2_PONAB	65.9	2e-10	Polyadenylate-binding protein-interacting protein 2 OS=Pongo abelii GN=PAIP2 PE=2 SV=1	--	--	--	--	--	--	--	--	--	--	GO:0001558//regulation of cell growth;GO:0017148//negative regulation of translation	GO:0005515//protein binding	-	--
CL3217.Contig1_All	602	1050.33	294.667	1069.57	271.765	-1.97659	down	3.13277e-17	3.1463e-14	gi|195029245|ref|XP_001987485.1|	95.5	1e-18	GH21946 [Drosophila grimshawi] >gi|193903485|gb|EDW02352.1| GH21946 [Drosophila grimshawi]	--	--	--	--	sp|C0J7L8|PRSKL_PINFU	84	2e-16	Prisilkin-39 OS=Pinctada fucata PE=1 SV=1	DR1616	53.1	3e-07	COG4371	Predicted membrane protein	K13184	2e-12	72.4	ecb:100055171	ATP-dependent RNA helicase A [EC:3.6.4.13]	GO:0061059//positive regulation of peptidoglycan recognition protein signaling pathway;GO:0050829//defense response to Gram-negative bacterium;GO:0050830//defense response to Gram-positive bacterium	-	-	--
CL3217.Contig2_All	565	579.333	188	585.713	173.339	-1.75659	down	3.43035e-06	0.000296998	gi|195029245|ref|XP_001987485.1|	85.5	1e-15	GH21946 [Drosophila grimshawi] >gi|193903485|gb|EDW02352.1| GH21946 [Drosophila grimshawi]	--	--	--	--	sp|C0J7L8|PRSKL_PINFU	67.8	1e-11	Prisilkin-39 OS=Pinctada fucata PE=1 SV=1	--	--	--	--	--	K03102	1e-09	63.2	nvi:100120768	squid	GO:0061057//peptidoglycan recognition protein signaling pathway	-	-	--
CL3227.Contig2_All	1886	1052.67	2380.67	1065.77	2195.85	1.04288	up	1.29378e-06	0.000133956	gi|194764793|ref|XP_001964513.1|	104.8	1e-20	GF23223 [Drosophila ananassae] >gi|190614785|gb|EDV30309.1| GF23223 [Drosophila ananassae]	gi|195124224|ref|XM_002006558.1|	73.8	3e-09	Drosophila mojavensis GI21145 (Dmoj\GI21145), mRNA	sp|Q54VM3|TBC5A_DICDI	91.3	7e-18	TBC1 domain family member 5 homolog A OS=Dictyostelium discoideum GN=tbc1d5A PE=1 SV=1	YPR042c	58.2	5e-08	COG5099	RNA-binding protein of the Puf family, translational repressor	K13143	5e-13	77	dvi:Dvir_GJ16769	integrator complex subunit 6	GO:0009987//cellular process	-	-	--
CL3227.Contig3_All	2908	2009	4696	2040.61	4335.86	1.08732	up	1.94855e-08	3.50712e-06	gi|195036192|ref|XP_001989555.1|	161.8	2e-37	GH18865 [Drosophila grimshawi] >gi|193893751|gb|EDV92617.1| GH18865 [Drosophila grimshawi]	gi|195400127|ref|XM_002058634.1|	103	5e-18	Drosophila virilis GJ14549 (Dvir\GJ14549), mRNA	sp|Q55FT4|TSUA_DICDI	108	9e-23	Probable serine/threonine-protein kinase tsuA OS=Dictyostelium discoideum GN=tsuA PE=1 SV=1	YPR042c	60.1	2e-08	COG5099	RNA-binding protein of the Puf family, translational repressor	K14972	5e-14	62.4	dme:Dmel_CG32133	PAX-interacting protein 1	-	-	-	--
CL327.Contig2_All	2755	695	1855.33	703.794	1710.34	1.28106	up	4.9324e-12	2.01379e-09	gi|195025960|ref|XP_001986150.1|	969.1	0	GH20688 [Drosophila grimshawi] >gi|193902150|gb|EDW01017.1| GH20688 [Drosophila grimshawi]	gi|195426342|ref|XM_002061259.1|	103	5e-18	Drosophila willistoni GK20842 (Dwil\GK20842), mRNA	sp|Q3UVK0|ERMP1_MOUSE	399	2e-110	Endoplasmic reticulum metallopeptidase 1 OS=Mus musculus GN=Ermp1 PE=1 SV=2	SPCC1259.02c	188	4e-47	COG2234	Predicted aminopeptidases	--	--	--	--	--	-	GO:0016787//hydrolase activity	-	--
CL3335.Contig1_All	1977	114	336.333	116.894	311.973	1.41622	up	7.3624e-06	0.000562725	gi|195388770|ref|XP_002053052.1|	528.1	6e-148	GJ23666 [Drosophila virilis] >gi|194151138|gb|EDW66572.1| GJ23666 [Drosophila virilis]	gi|195388769|ref|XM_002053016.1|	119	5e-23	Drosophila virilis GJ23666 (Dvir\GJ23666), mRNA	--	--	--	--	--	--	--	--	--	--	--	--	--	--	-	-	-	--
CL337.Contig1_All	1285	328.667	48	337.089	44.8947	-2.90851	down	2.40347e-21	4.02309e-18	gi|194764965|ref|XP_001964598.1|	176.8	2e-42	GF22964 [Drosophila ananassae] >gi|190614870|gb|EDV30394.1| GF22964 [Drosophila ananassae]	--	--	--	--	sp|Q32PY2|LIPH_RAT	124	5e-28	Lipase member H OS=Rattus norvegicus GN=Liph PE=2 SV=1	--	--	--	--	--	K01046	2e-36	154	dme:Dmel_CG17191	triacylglycerol lipase [EC:3.1.1.3] K01058 phospholipase A1 [EC:3.1.1.32]	-	-	-	--
CL337.Contig2_All	1225	301.667	39	308.954	35.7499	-3.11138	down	3.97432e-20	5.86983e-17	gi|194764965|ref|XP_001964598.1|	178.3	7e-43	GF22964 [Drosophila ananassae] >gi|190614870|gb|EDV30394.1| GF22964 [Drosophila ananassae]	--	--	--	--	sp|Q32PY2|LIPH_RAT	123	1e-27	Lipase member H OS=Rattus norvegicus GN=Liph PE=2 SV=1	--	--	--	--	--	K01046	1e-36	154	dme:Dmel_CG17191	triacylglycerol lipase [EC:3.1.1.3] K01058 phospholipase A1 [EC:3.1.1.32]	-	-	-	--
CL3392.Contig2_All	321	49.3333	0.333333	49.2588	0.289592	-7.41022	down	9.17139e-08	1.36257e-05	--	--	--	--	--	--	--	--	--	--	--	--	--	--	--	--	--	--	--	--	--	--	-	-	-	--
CL34.Contig1_All	653	19.6667	114	19.7133	105.524	2.42033	up	5.77994e-07	6.78143e-05	gi|195375335|ref|XP_002046457.1|	87	7e-16	GJ12490 [Drosophila virilis] >gi|194153615|gb|EDW68799.1| GJ12490 [Drosophila virilis]	--	--	--	--	sp|Q9VRN2|MTH2_DROME	80.1	4e-15	Probable G-protein coupled receptor Mth-like 2 OS=Drosophila melanogaster GN=mthl2 PE=2 SV=3	--	--	--	--	--	K04599	1e-14	80.1	dme:Dmel_CG17795	G protein-coupled receptor Mth (Methuselah protein)	GO:0008340//determination of adult lifespan;GO:0007165//signal transduction	GO:0004888//transmembrane signaling receptor activity	GO:0016020//membrane	--
CL34.Contig2_All	696	27.3333	129	27.4958	119.419	2.11875	up	1.82076e-06	0.000174155	gi|195375335|ref|XP_002046457.1|	105.5	2e-21	GJ12490 [Drosophila virilis] >gi|194153615|gb|EDW68799.1| GJ12490 [Drosophila virilis]	--	--	--	--	sp|Q9VRN2|MTH2_DROME	94.7	2e-19	Probable G-protein coupled receptor Mth-like 2 OS=Drosophila melanogaster GN=mthl2 PE=2 SV=3	--	--	--	--	--	K04599	3e-20	99	dpo:Dpse_GA19967	G protein-coupled receptor Mth (Methuselah protein)	GO:0050896//response to stimulus;GO:0044707	GO:0004888//transmembrane signaling receptor activity	-	--
CL340.Contig2_All	1638	135.333	723.333	136.148	666.678	2.29181	up	1.19512e-21	2.14337e-18	gi|27447661|gb|AAO13691.1|AF146757_1	838.2	0	alpha-amylase [Ceratitis capitata]	gi|68266144|gb|DQ021932.1|	636	1e-179	Bactrocera oleae Amy gene, partial sequence	sp|Q23834|AM4N_DROAN	791	0	Alpha-amylase 4N OS=Drosophila ananassae GN=Amy4N PE=3 SV=2	VCA0250	106	1e-22	COG0366	Glycosidases	K01176	0	791	dan:Dana_GF13835	alpha-amylase [EC:3.2.1.1]	GO:0005975//carbohydrate metabolic process	GO:0004556//alpha-amylase activity;GO:0046872//metal ion binding	-	--
CL3429.Contig1_All	666	291.333	1363	296.455	1264.87	2.0931	up	3.81986e-11	1.33207e-08	gi|194748767|ref|XP_001956816.1|	102.1	2e-20	GF10121 [Drosophila ananassae] >gi|190624098|gb|EDV39622.1| GF10121 [Drosophila ananassae]	--	--	--	--	--	--	--	--	--	--	--	--	--	--	--	--	--	--	-	-	-	--
CL3429.Contig2_All	513	71	213.333	73.1002	197.337	1.43271	up	1.36858e-05	0.00092871	gi|194748767|ref|XP_001956816.1|	102.1	1e-20	GF10121 [Drosophila ananassae] >gi|190624098|gb|EDV39622.1| GF10121 [Drosophila ananassae]	--	--	--	--	--	--	--	--	--	--	--	--	--	--	--	--	--	--	-	-	-	--
CL3431.Contig2_All	899	98.6667	398	104.021	367.663	1.82151	up	1.10064e-07	1.59739e-05	gi|195375072|ref|XP_002046327.1|	222.6	2e-56	GJ12834 [Drosophila virilis] >gi|194153485|gb|EDW68669.1| GJ12834 [Drosophila virilis]	gi|195389732|ref|XM_002053493.1|	149	3e-32	Drosophila virilis GJ23300 (Dvir\GJ23300), mRNA	sp|P82166|CU198_LOCMI	158	1e-38	Cuticle protein 19.8 OS=Locusta migratoria PE=1 SV=1	mlr7813	63.2	6e-10	COG1652	Uncharacterized protein containing LysM domain	K11661	3e-14	79.7	xtr:733804	helicase SRCAP [EC:3.6.4.-]	-	GO:0008010//structural constituent of chitin-based larval cuticle	GO:0005811//lipid particle	--
CL3489.Contig1_All	937	299	1575.67	302.465	1456.59	2.26775	up	1.87404e-25	5.53569e-22	gi|66802682|ref|XP_635213.1|	59.3	3e-07	hypothetical protein DDB_G0291444 [Dictyostelium discoideum AX4] >gi|60463521|gb|EAL61706.1| hypothetical protein DDB_G0291444 [Dictyostelium discoideum AX4]	--	--	--	--	sp|P97399|DSPP_MOUSE	58.5	2e-08	Dentin sialophosphoprotein OS=Mus musculus GN=Dspp PE=1 SV=2	SPAC140.02	58.5	2e-08	COG0724	RNA-binding proteins (RRM domain)	K15076	2e-08	60.5	cqu:CpipJ_CPIJ003427	transcription elongation factor B, polypeptide 3	-	-	-	--
CL3489.Contig2_All	950	226.333	1505.33	228.388	1393.51	2.60916	up	1.23251e-08	2.2671e-06	gi|66800167|ref|XP_629009.1|	62.4	3e-08	hypothetical protein DDB_G0293562 [Dictyostelium discoideum AX4] >gi|60462372|gb|EAL60593.1| hypothetical protein DDB_G0293562 [Dictyostelium discoideum AX4]	--	--	--	--	sp|Q9NZW4|DSPP_HUMAN	58.9	2e-08	Dentin sialophosphoprotein OS=Homo sapiens GN=DSPP PE=1 SV=2	SPAC140.02	61.6	2e-09	COG0724	RNA-binding proteins (RRM domain)	K11294	3e-08	59.7	spu:577587	nucleolin	-	-	-	--
CL3509.Contig1_All	2711	353.667	156	367.275	143.574	-1.35506	down	2.78535e-07	3.64243e-05	gi|195394453|ref|XP_002055857.1|	57	6e-06	GJ10539 [Drosophila virilis] >gi|194142566|gb|EDW58969.1| GJ10539 [Drosophila virilis]	gi|195394452|ref|XM_002055821.1|	105	1e-18	Drosophila virilis GJ10539 (Dvir\GJ10539), mRNA	sp|Q54DK4|AK1_DICDI	94.4	1e-18	Alpha-protein kinase 1 OS=Dictyostelium discoideum GN=ak1 PE=3 SV=1	YBR112c	58.5	6e-08	COG0457	FOG: TPR repeat	K14971	1e-114	415	dvi:Dvir_GJ10539	nuclear receptor coactivator 6	-	-	-	--
CL3510.Contig2_All	2139	463.667	147	475.643	135.554	-1.81101	down	3.93095e-13	1.93526e-10	gi|400295074|gb|AFP81886.1|	875.5	0	prophenoloxidase 1 [Bactrocera cucurbitae]	gi|5579387|gb|AF161260.1|AF161260	85.7	8e-13	Sarcophaga bullata prophenoloxidase (Ppo1) mRNA, complete cds	sp|Q9V521|PRPA3_DROME	806	0	Phenoloxidase subunit A3 OS=Drosophila melanogaster GN=proPo-A3 PE=1 SV=1	--	--	--	--	--	K00505	0	723	dme:Dmel_CG42640	tyrosinase [EC:1.14.18.1]	GO:0042417//dopamine metabolic process	GO:0036264//dopamine monooxygenase activity;GO:0036263//L-DOPA monooxygenase activity	GO:0005615//extracellular space	--
CL3534.Contig2_All	1780	378	1499	379.323	1387.23	1.87071	up	2.5077e-11	8.93098e-09	gi|195128499|ref|XP_002008700.1|	398.7	5e-109	GI13641 [Drosophila mojavensis] >gi|193920309|gb|EDW19176.1| GI13641 [Drosophila mojavensis]	gi|195428077|ref|XM_002062065.1|	61.9	1e-05	Drosophila willistoni GK16832 (Dwil\GK16832), mRNA	--	--	--	--	--	--	--	--	--	--	--	--	--	--	-	GO:0016787//hydrolase activity;GO:0003676//nucleic acid binding;GO:0046872//metal ion binding	-	--
CL355.Contig1_All	4170	580	1494.67	585.747	1376.15	1.23228	up	2.04995e-09	4.63694e-07	gi|195376501|ref|XP_002047035.1|	1543.1	0	GJ12149 [Drosophila virilis] >gi|194154193|gb|EDW69377.1| GJ12149 [Drosophila virilis]	gi|195376500|ref|XM_002046999.1|	184	2e-42	Drosophila virilis GJ12149 (Dvir\GJ12149), mRNA	sp|Q23979|MY61F_DROME	1501	0	Myosin-IB OS=Drosophila melanogaster GN=Myo61F PE=1 SV=3	YMR109w	511	4e-144	COG5022	Myosin heavy chain	K10356	0	1543	dvi:Dvir_GJ12149	myosin I	GO:0007498//mesoderm development;GO:0042742//defense response to bacterium;GO:0032528//microvillus organization;GO:0048803//imaginal disc-derived male genitalia morphogenesis;GO:0007368//determination of left/right symmetry	GO:0042623//ATPase activity, coupled;GO:0005524//ATP binding;GO:0003774//motor activity;GO:0003779//actin binding	GO:0005903//brush border;GO:0016459//myosin complex;GO:0005938//cell cortex	--
CL3608.Contig3_All	1511	247.667	574.667	252.701	531.168	1.07174	up	3.46405e-06	0.000298372	gi|195471820|ref|XP_002088200.1|	526.9	1e-147	GE18452 [Drosophila yakuba] >gi|194174301|gb|EDW87912.1| GE18452 [Drosophila yakuba]	--	--	--	--	--	--	--	--	--	--	--	--	--	K05719	6e-54	212	dan:Dana_GF21041	integrin beta 1	-	GO:0016740//transferase activity	-	--
CL3638.Contig2_All	1209	182.667	51.6667	184.638	47.5856	-1.95611	down	5.72677e-07	6.7506e-05	--	--	--	--	gi|195425420|ref|XM_002060970.1|	89.7	3e-14	Drosophila willistoni GK10678 (Dwil\GK10678), mRNA	--	--	--	--	--	--	--	--	--	--	--	--	--	--	-	-	-	--
CL367.Contig1_All	506	58	7.33333	60.2356	6.7764	-3.15203	down	2.32324e-06	0.00021367	--	--	--	--	--	--	--	--	--	--	--	--	--	--	--	--	--	--	--	--	--	--	-	-	-	--
CL3672.Contig1_All	1070	1635.33	446	1677.82	413.268	-2.02144	down	7.08477e-16	6.13395e-13	gi|198455438|ref|XP_001359991.2|	139.4	2e-31	GA11238 [Drosophila pseudoobscura pseudoobscura] >gi|198133245|gb|EAL29143.2| GA11238 [Drosophila pseudoobscura pseudoobscura]	--	--	--	--	sp|Q9VBV3|TAKT_DROME	101	2e-21	Protein takeout OS=Drosophila melanogaster GN=to PE=2 SV=1	--	--	--	--	--	K12347	4e-07	56.2	dan:Dana_GF18523	natural resistance-associated macrophage protein	-	-	-	--
CL3673.Contig1_All	520	99.3333	551.333	105.448	507.718	2.26749	up	1.70216e-19	2.31015e-16	gi|195125275|ref|XP_002007107.1|	120.2	4e-26	GI12753 [Drosophila mojavensis] >gi|193918716|gb|EDW17583.1| GI12753 [Drosophila mojavensis]	gi|195125274|ref|XM_002007071.1|	79.8	1e-11	Drosophila mojavensis GI12753 (Dmoj\GI12753), mRNA	--	--	--	--	--	--	--	--	--	--	--	--	--	--	-	-	-	--
CL3681.Contig2_All	2479	483.333	1226.33	496.045	1125.82	1.18243	up	9.54581e-10	2.38484e-07	gi|18543271|ref|NP_569981.1|	701.8	0	Unc-76, isoform B [Drosophila melanogaster] >gi|24639264|ref|NP_726792.1| Unc-76, isoform A [Drosophila melanogaster] >gi|442614888|ref|NP_001259172.1| Unc-76, isoform C [Drosophila melanogaster] >gi|17862088|gb|AAL39521.1| LD08195p [Drosophila melanogaster] >gi|22831553|gb|AAF45723.3| Unc-76, isoform A [Drosophila melanogaster] >gi|22831554|gb|AAG22388.2| Unc-76, isoform B [Drosophila melanogast…	gi|195129809|ref|XM_002009311.1|	274	2e-69	Drosophila mojavensis GI15282 (Dmoj\GI15282), mRNA	sp|Q6TYB5|FEZ2_MOUSE	221	6e-57	Fasciculation and elongation protein zeta-2 OS=Mus musculus GN=Fez2 PE=2 SV=1	--	--	--	--	--	--	--	--	--	--	GO:0006911//phagocytosis, engulfment;GO:0022008//neurogenesis;GO:0008088//axon cargo transport	GO:0019894//kinesin binding	-	--
CL3701.Contig1_All	1713	458	235.333	470.749	216.143	-1.12298	down	2.21623e-06	0.000206475	gi|440902532|gb|ELR53315.1|	55.8	8e-06	hypothetical protein M91_20997, partial [Bos grunniens mutus]	gi|113193577|gb|AE014298.4|	65.9	6e-07	Drosophila melanogaster chromosome X, complete sequence	--	--	--	--	--	--	--	--	--	K15001	4e-11	70.5	dmo:Dmoj_GI19140	cytochrome P450, family 4 [EC:1.14.-.-]	-	-	-	--
CL3730.Contig4_All	2658	406	159	419.584	146.632	-1.51676	down	2.52919e-09	5.61973e-07	gi|2801517|gb|AAC82604.1|	524.6	1e-146	Prgag-pol [Drosophila melanogaster]	--	--	--	--	sp|P10401|POLY_DROME	436	1e-121	Retrovirus-related Pol polyprotein from transposon gypsy OS=Drosophila melanogaster GN=pol PE=4 SV=1	YIL082w-a_2	210	1e-53	COG2801	Transposase and inactivated derivatives	K04228	4e-52	207	dre:100151502	arginine vasopressin receptor 2	-	-	-	--
CL3770.Contig1_All	3119	1074	2390.33	1093.1	2193.46	1.00479	up	1.10204e-08	2.07267e-06	gi|194760125|ref|XP_001962292.1|	1219.1	0	GF14516 [Drosophila ananassae] >gi|190615989|gb|EDV31513.1| GF14516 [Drosophila ananassae]	gi|308230157|gb|GU325631.1|	1249	0	Bactrocera dorsalis reductase mRNA, partial cds	sp|Q27597|NCPR_DROME	1218	0	NADPH--cytochrome P450 reductase OS=Drosophila melanogaster GN=Cpr PE=2 SV=2	SPBC365.17	370	8e-102	COG0369	Sulfite reductase, alpha subunit (flavoprotein)	K00327	0	1219	dan:Dana_GF14516	NADPH-ferrihemoprotein reductase [EC:1.6.2.4]	GO:0055114//oxidation-reduction process	GO:0003958//NADPH-hemoprotein reductase activity;GO:0005506//iron ion binding;GO:0016709//oxidoreductase activity, acting on paired donors, with incorporation or reduction of molecular oxygen, NAD(P)H as one donor, and incorporation of one atom of oxygen;GO:0010181//FMN binding	GO:0005789//endoplasmic reticulum membrane;GO:0005811//lipid particle;GO:0005829//cytosol	--
CL3856.Contig1_All	226	30.6667	1	30.8658	0.922421	-5.06444	down	7.1877e-06	0.000552665	--	--	--	--	--	--	--	--	--	--	--	--	--	--	--	--	--	--	--	--	--	--	-	-	-	--
CL3856.Contig2_All	242	59	5	60.1513	4.61346	-3.70468	down	1.26237e-07	1.80089e-05	--	--	--	--	--	--	--	--	--	--	--	--	--	--	--	--	--	--	--	--	--	--	-	-	-	--
CL3866.Contig1_All	2342	653.333	1618.67	666.575	1489.28	1.15978	up	4.6117e-10	1.2253e-07	gi|195130145|ref|XP_002009513.1|	575.9	3e-162	GI15396 [Drosophila mojavensis] >gi|193907963|gb|EDW06830.1| GI15396 [Drosophila mojavensis]	gi|195043033|ref|XM_001991504.1|	81.8	1e-11	Drosophila grimshawi GH12720 (Dgri\GH12720), mRNA	sp|Q6UX71|PXDC2_HUMAN	290	1e-77	Plexin domain-containing protein 2 OS=Homo sapiens GN=PLXDC2 PE=1 SV=1	--	--	--	--	--	--	--	--	--	--	-	-	-	--
CL3866.Contig2_All	2396	755.667	1840.33	774.235	1690.79	1.12685	up	4.97813e-10	1.29524e-07	gi|195130145|ref|XP_002009513.1|	585.5	4e-165	GI15396 [Drosophila mojavensis] >gi|193907963|gb|EDW06830.1| GI15396 [Drosophila mojavensis]	gi|195043033|ref|XM_001991504.1|	81.8	1e-11	Drosophila grimshawi GH12720 (Dgri\GH12720), mRNA	sp|Q6UX71|PXDC2_HUMAN	290	1e-77	Plexin domain-containing protein 2 OS=Homo sapiens GN=PLXDC2 PE=1 SV=1	--	--	--	--	--	--	--	--	--	--	-	-	-	--
CL3868.Contig2_All	1227	437	1318.33	452.377	1217.83	1.42872	up	3.01264e-08	5.18091e-06	gi|23483516|gb|EAA19160.1|	58.9	6e-07	Drosophila melanogaster CG5228 gene product [Plasmodium yoelii yoelii]	--	--	--	--	sp|O08808|DIAP1_MOUSE	65.9	2e-10	Protein diaphanous homolog 1 OS=Mus musculus GN=Diaph1 PE=1 SV=1	mlr2363	66.2	1e-10	COG0515	Serine/threonine protein kinase	K14437	2e-11	70.9	phu:Phum_PHUM249060	chromodomain-helicase-DNA-binding protein 7 [EC:3.6.4.12]	-	-	-	--
CL3868.Contig3_All	469	49	255	49.9985	235.954	2.23855	up	2.4853e-11	8.93098e-09	gi|66809271|ref|XP_638358.1|	58.5	1e-07	hypothetical protein DDB_G0285183 [Dictyostelium discoideum AX4] >gi|60466801|gb|EAL64848.1| hypothetical protein DDB_G0285183 [Dictyostelium discoideum AX4]	--	--	--	--	sp|P78424|PO6F2_HUMAN	52	5e-07	POU domain, class 6, transcription factor 2 OS=Homo sapiens GN=POU6F2 PE=1 SV=3	--	--	--	--	--	K09368	2e-06	52	hsa:11281	POU domain transcription factor, class 6	-	-	-	--
CL3897.Contig1_All	2769	223	612.667	223.358	562.66	1.3329	up	2.75477e-07	3.61184e-05	gi|195484834|ref|XP_002090839.1|	468.8	7e-130	GE13324 [Drosophila yakuba] >gi|194176940|gb|EDW90551.1| GE13324 [Drosophila yakuba]	--	--	--	--	sp|Q6J5K9|ARMI_DROME	184	9e-46	Probable RNA helicase armi OS=Drosophila melanogaster GN=armi PE=2 SV=3	YMR080c	142	4e-33	COG1112	Superfamily I DNA and RNA helicases and helicase subunits	K13983	2e-65	251	oaa:100083059	putative helicase MOV10L1 [EC:3.6.4.13]	-	-	-	--
CL3988.Contig2_All	1113	178.333	56.6667	182.424	52.365	-1.80062	down	2.57425e-07	3.41077e-05	gi|300440393|gb|ADK20131.1|	157.1	1e-36	eater [Drosophila melanogaster]	gi|225544201|gb|FJ710550.1|	75.8	4e-10	Bactrocera dorsalis clone Bdor_evefos1.scaffold_0 CG8315-like protein and eve (eve) genes, partial cds	sp|Q8N2E2|VWDE_HUMAN	136	1e-31	von Willebrand factor D and EGF domain-containing protein OS=Homo sapiens GN=VWDE PE=2 SV=4	--	--	--	--	--	K01691	3e-20	100	dre:30476	WNT inhibitory factor 1	-	-	-	--
CL3998.Contig2_All	1481	106	391	109.231	359.955	1.72043	up	1.10652e-06	0.000117226	gi|281203804|gb|EFA78000.1|	60.1	3e-07	hypothetical protein PPL_08645 [Polysphondylium pallidum PN500]	gi|242012422|ref|XM_002426887.1|	61.9	8e-06	Pediculus humanus corporis mediator of replication checkpoint protein, putative, mRNA	sp|Q54GV8|Y8625_DICDI	80.9	7e-15	Uncharacterized transmembrane protein DDB_G0289901 OS=Dictyostelium discoideum GN=DDB_G0289901 PE=4 SV=1	XF1267	73.6	9e-13	COG5297	Cellobiohydrolase A (1,4-beta-cellobiosidase A)	K14317	2e-16	87.8	bfo:BRAFLDRAFT_122907	nuclear pore complex protein Nup214	-	-	-	--
CL4008.Contig2_All	1189	192.333	60	198.175	55.2206	-1.8435	down	7.41771e-08	1.15206e-05	--	--	--	--	--	--	--	--	--	--	--	--	--	--	--	--	--	--	--	--	--	--	-	-	-	--
CL4051.Contig2_All	1806	550	1795.67	553.175	1654.85	1.5809	up	2.27609e-10	6.4941e-08	gi|194760005|ref|XP_001962232.1|	419.1	3e-115	GF15362 [Drosophila ananassae] >gi|190615929|gb|EDV31453.1| GF15362 [Drosophila ananassae]	--	--	--	--	sp|Q9XT55|UDB19_MACFA	219	1e-56	UDP-glucuronosyltransferase 2B19 OS=Macaca fascicularis GN=UGT2B19 PE=1 SV=1	mlr4194	67	1e-10	COG1819	Glycosyl transferases, related to UDP-glucuronosyltransferase	K00699	4e-110	399	dme:Dmel_CG13270	glucuronosyltransferase [EC:2.4.1.17]	-	GO:0016757//transferase activity, transferring glycosyl groups	-	--
CL4096.Contig1_All	1859	551.667	1319.33	557.548	1215.92	1.12488	up	1.70419e-06	0.000165848	gi|125978249|ref|XP_001353157.1|	283.1	3e-74	GA20227 [Drosophila pseudoobscura pseudoobscura] >gi|195162720|ref|XP_002022202.1| GL24812 [Drosophila persimilis] >gi|54641909|gb|EAL30658.1| GA20227 [Drosophila pseudoobscura pseudoobscura] >gi|194104163|gb|EDW26206.1| GL24812 [Drosophila persimilis]	--	--	--	--	sp|Q7JVE7|SWET1_DROME	82.4	3e-15	Sugar transporter SWEET1 OS=Drosophila melanogaster GN=slv PE=1 SV=1	--	--	--	--	--	K15382	9e-52	205	cqu:CpipJ_CPIJ011910	solute carrier family 50 (sugar transporter)	GO:0008643//carbohydrate transport	-	GO:0016021//integral to membrane;GO:0005886//plasma membrane	--
CL4111.Contig1_All	439	106.667	26.6667	108.863	24.8697	-2.13005	down	2.00339e-06	0.000189102	gi|298569346|gb|ADI87384.1|	123.2	3e-27	putative endocuticle protein [Lucilia sericata]	gi|195121928|ref|XM_002005429.1|	89.7	1e-14	Drosophila mojavensis GI19056 (Dmoj\GI19056), mRNA	sp|P85196|CU02_LONON	71.2	7e-13	Cuticle protein 2 OS=Lonomia obliqua PE=1 SV=2	--	--	--	--	--	--	--	--	--	--	GO:0042381//hemolymph coagulation	GO:0008010//structural constituent of chitin-based larval cuticle	GO:0005576//extracellular region	--
CL4127.Contig1_All	866	185.333	52	189.872	47.8378	-1.9888	down	1.63058e-08	2.956e-06	--	--	--	--	gi|66807348|ref|XM_632305.1|	67.9	8e-08	Dictyostelium discoideum AX4 vacuolar protein sorting-associated protein 13 family protein (vps13F) mRNA, complete cds	--	--	--	--	--	--	--	--	--	--	--	--	--	--	-	-	-	--
CL4305.Contig3_All	1275	225.667	752	226.601	690.832	1.60818	up	9.52464e-08	1.41088e-05	gi|195147296|ref|XP_002014616.1|	545.4	2e-153	GL18860 [Drosophila persimilis] >gi|194106569|gb|EDW28612.1| GL18860 [Drosophila persimilis]	gi|281364567|ref|NM_135289.3|	89.7	3e-14	Drosophila melanogaster CG7025 (CG7025), mRNA	sp|O02350|CBPA1_ANOGA	321	2e-87	Zinc carboxypeptidase A 1 OS=Anopheles gambiae GN=AGAP009593 PE=2 SV=3	SPBC337.07c	161	2e-39	COG2866	Predicted carboxypeptidase	K01290	3e-154	545	dpe:Dper_GL18860	carboxypeptidase A, invertebrate [EC:3.4.17.-]	-	GO:0046872//metal ion binding;GO:0008237//metallopeptidase activity;GO:0004180//carboxypeptidase activity	-	--
CL432.Contig3_All	1403	253	760.667	257.097	700.881	1.44686	up	5.85862e-11	1.94832e-08	gi|195395556|ref|XP_002056402.1|	380.9	8e-104	GJ10247 [Drosophila virilis] >gi|194143111|gb|EDW59514.1| GJ10247 [Drosophila virilis]	--	--	--	--	sp|A9ZSY3|TRET1_BOMMO	175	3e-43	Facilitated trehalose transporter Tret1 OS=Bombyx mori GN=Tret1 PE=1 SV=1	CAC1345	95.1	3e-19	COG0477	Permeases of the major facilitator superfamily	K14258	4e-44	179	api:100159441	facilitated trehalose transporter	GO:0006911//phagocytosis, engulfment	GO:0022857//transmembrane transporter activity	-	--
CL4324.Contig1_All	1160	1752	11562.3	1765.38	10679.3	2.59677	up	2.25861e-42	2.83546e-38	gi|194764967|ref|XP_001964599.1|	400.6	8e-110	GF22963 [Drosophila ananassae] >gi|190614871|gb|EDV30395.1| GF22963 [Drosophila ananassae]	gi|146218429|gb|BC139865.1|	63.9	2e-06	Danio rerio AT hook containing transcription factor 1, mRNA (cDNA clone IMAGE:7174302), partial cds	sp|Q64425|LIPP_MYOCO	141	3e-33	Pancreatic triacylglycerol lipase (Fragment) OS=Myocastor coypus GN=PNLIP PE=2 SV=1	--	--	--	--	--	K01046	1e-94	347	dme:Dmel_CG17191	triacylglycerol lipase [EC:3.1.1.3] K01058 phospholipase A1 [EC:3.1.1.32]	-	GO:0004806//triglyceride lipase activity;GO:0004620//phospholipase activity	-	--
CL4342.Contig1_All	986	80	17.6667	83.574	16.4012	-2.34925	down	8.29723e-06	0.000620945	gi|1905851|gb|AAB50147.1|	82	4e-14	gag protein [Drosophila melanogaster]	--	--	--	--	sp|P10405|GAGY_DROME	60.8	4e-09	Retrovirus-related Gag polyprotein from transposon gypsy OS=Drosophila melanogaster GN=gag PE=4 SV=1	--	--	--	--	--	--	--	--	--	--	-	-	-	--
CL4347.Contig1_All	2776	575.333	1706.33	584.765	1568.41	1.42337	up	3.4319e-14	2.05162e-11	gi|195450895|ref|XP_002072679.1|	1033.9	0	GK13731 [Drosophila willistoni] >gi|194168764|gb|EDW83665.1| GK13731 [Drosophila willistoni]	gi|195450894|ref|XM_002072643.1|	674	0	Drosophila willistoni GK13731 (Dwil\GK13731), mRNA	sp|Q9NZN3|EHD3_HUMAN	754	0	EH domain-containing protein 3 OS=Homo sapiens GN=EHD3 PE=1 SV=2	--	--	--	--	--	K12483	0	1033	dwi:Dwil_GK13731	EH domain-containing protein 1	GO:0006184//GTP catabolic process;GO:0007291//sperm individualization;GO:0008587//imaginal disc-derived wing margin morphogenesis;GO:0006897//endocytosis;GO:0007474//imaginal disc-derived wing vein specification;GO:0048477//oogenesis	GO:0005525//GTP binding;GO:0005509//calcium ion binding;GO:0003924//GTPase activity	-	--
CL4347.Contig2_All	3209	513.333	1419.33	522.113	1306.91	1.32373	up	6.11261e-12	2.47541e-09	gi|195450895|ref|XP_002072679.1|	1033.9	0	GK13731 [Drosophila willistoni] >gi|194168764|gb|EDW83665.1| GK13731 [Drosophila willistoni]	gi|195450894|ref|XM_002072643.1|	674	0	Drosophila willistoni GK13731 (Dwil\GK13731), mRNA	sp|Q9NZN3|EHD3_HUMAN	754	0	EH domain-containing protein 3 OS=Homo sapiens GN=EHD3 PE=1 SV=2	--	--	--	--	--	K12483	0	1033	dwi:Dwil_GK13731	EH domain-containing protein 1	GO:0006184//GTP catabolic process;GO:0007291//sperm individualization;GO:0008587//imaginal disc-derived wing margin morphogenesis;GO:0006897//endocytosis;GO:0007474//imaginal disc-derived wing vein specification;GO:0048477//oogenesis	GO:0005525//GTP binding;GO:0005509//calcium ion binding;GO:0003924//GTPase activity	-	--
CL4347.Contig3_All	2815	647	1563	661.95	1439.92	1.1212	up	1.7678e-09	4.10982e-07	gi|195450895|ref|XP_002072679.1|	1033.9	0	GK13731 [Drosophila willistoni] >gi|194168764|gb|EDW83665.1| GK13731 [Drosophila willistoni]	gi|195450894|ref|XM_002072643.1|	674	0	Drosophila willistoni GK13731 (Dwil\GK13731), mRNA	sp|Q9NZN3|EHD3_HUMAN	754	0	EH domain-containing protein 3 OS=Homo sapiens GN=EHD3 PE=1 SV=2	--	--	--	--	--	K12483	0	1033	dwi:Dwil_GK13731	EH domain-containing protein 1	GO:0006184//GTP catabolic process;GO:0007291//sperm individualization;GO:0008587//imaginal disc-derived wing margin morphogenesis;GO:0006897//endocytosis;GO:0007474//imaginal disc-derived wing vein specification;GO:0048477//oogenesis	GO:0005525//GTP binding;GO:0005509//calcium ion binding;GO:0003924//GTPase activity	-	--
CL4369.Contig3_All	2825	5729.67	1990.33	5858.69	1845.14	-1.66685	down	3.22718e-24	8.1028e-21	gi|195107867|ref|XP_001998515.1|	983.8	0	GI24013 [Drosophila mojavensis] >gi|193915109|gb|EDW13976.1| GI24013 [Drosophila mojavensis]	gi|195107866|ref|XM_001998479.1|	412	1e-111	Drosophila mojavensis GI24013 (Dmoj\GI24013), mRNA	sp|Q9VC57|ATLAS_DROME	956	0	Atlastin OS=Drosophila melanogaster GN=atl PE=1 SV=1	--	--	--	--	--	K08518	4e-08	61.2	dmo:Dmoj_GI16223	syntaxin-binding protein 5	GO:0031114//regulation of microtubule depolymerization;GO:0006184//GTP catabolic process;GO:0006420//arginyl-tRNA aminoacylation;GO:0016320//endoplasmic reticulum membrane fusion;GO:0008582//regulation of synaptic growth at neuromuscular junction	GO:0005525//GTP binding;GO:0042803//protein homodimerization activity;GO:0004814//arginine-tRNA ligase activity;GO:0003924//GTPase activity;GO:0005524//ATP binding	GO:0005794//Golgi apparatus;GO:0031227//intrinsic to endoplasmic reticulum membrane;GO:0005739//mitochondrion	--
CL4392.Contig1_All	640	5688.67	446	5745.8	409.829	-3.80941	down	1.63623e-13	8.74095e-11	gi|194742451|ref|XP_001953716.1|	62.4	1e-08	GF17090 [Drosophila ananassae] >gi|190626753|gb|EDV42277.1| GF17090 [Drosophila ananassae]	--	--	--	--	--	--	--	--	--	--	--	--	--	--	--	--	--	--	-	-	-	--
CL4392.Contig2_All	1015	9040	737.333	9104.51	677.497	-3.7483	down	2.61583e-09	5.78664e-07	gi|82593966|ref|XP_725227.1|	61.2	9e-08	ookinete protein [Plasmodium yoelii yoelii 17XNL] >gi|23480151|gb|EAA16792.1| ookinete protein-related [Plasmodium yoelii yoelii] >gi|110681630|dbj|BAE98270.1| circumsporozoite protein/thrombospondin-related anonymous protein-related protein [Plasmodium yoelii]	--	--	--	--	sp|P14593|CSP_PLABR	65.5	2e-10	Circumsporozoite protein OS=Plasmodium brasilianum PE=3 SV=2	--	--	--	--	--	K04508	3e-07	56.6	dwi:Dwil_GK24403	transducin (beta)-like 1	-	-	-	--
CL447.Contig2_All	1421	404.333	203.667	414.555	187.976	-1.14102	down	3.06549e-06	0.000270064	gi|83595241|gb|ABC25072.1|	399.1	3e-109	serine protease inhibitor 1 [Glossina morsitans morsitans]	--	--	--	--	sp|P14754|SERA_MANSE	228	2e-59	Alaserpin OS=Manduca sexta PE=1 SV=1	MA2246	194	4e-49	COG4826	Serine protease inhibitor	K13963	1e-96	353	dwi:Dwil_GK20885	serpin B	GO:0030162//regulation of proteolysis	-	-	--
CL4471.Contig1_All	2116	351.667	842.333	362.221	777.279	1.10156	up	1.10534e-07	1.59959e-05	gi|194743236|ref|XP_001954106.1|	747.7	0	GF16907 [Drosophila ananassae] >gi|190627143|gb|EDV42667.1| GF16907 [Drosophila ananassae]	gi|195395217|ref|XM_002056197.1|	716	0	Drosophila virilis GJ10331 (Dvir\GJ10331), mRNA	sp|Q863I2|OXSR1_PIG	498	2e-140	Serine/threonine-protein kinase OSR1 OS=Sus scrofa GN=OXSR1 PE=2 SV=1	YAR019c	139	2e-32	COG0515	Serine/threonine protein kinase	K08282	0	747	dan:Dana_GF16907	non-specific serine/threonine protein kinase [EC:2.7.11.1]	GO:0008366//axon ensheathment;GO:0006468//protein phosphorylation;GO:0007413//axonal fasciculation;GO:0008065//establishment of blood-nerve barrier;GO:0008362//chitin-based embryonic cuticle biosynthetic process	GO:0005524//ATP binding;GO:0004702//receptor signaling protein serine/threonine kinase activity	-	--
CL4520.Contig1_All	482	15.6667	105.667	15.5858	97.2899	2.64206	up	1.8858e-06	0.000179692	gi|401801523|gb|AFQ20100.1|	52.8	6e-06	antifreeze glycoprotein H1C1A1, partial [Boreogadus saida]	--	--	--	--	--	--	--	--	--	--	--	--	--	--	--	--	--	--	-	-	-	--
CL4533.Contig3_All	2021	126.667	340.333	130.031	311.974	1.26257	up	3.4197e-06	0.000296587	gi|195481190|ref|XP_002101552.1|	758.8	0	GE17697 [Drosophila yakuba] >gi|194189076|gb|EDX02660.1| GE17697 [Drosophila yakuba]	gi|185178059|gb|EU603268.1|	563	1e-156	Ceratitis capitata glutathione synthetase mRNA, partial cds	sp|P35668|GSHB_XENLA	346	1e-94	Glutathione synthetase OS=Xenopus laevis GN=gss PE=2 SV=1	--	--	--	--	--	K01920	0	758	dya:Dyak_GE17697	glutathione synthase [EC:6.3.2.3]	GO:0007191//adenylate cyclase-activating dopamine receptor signaling pathway;GO:0048148//behavioral response to cocaine;GO:0007268//synaptic transmission;GO:0007611//learning or memory;GO:0050916//sensory perception of sweet taste;GO:0006974//response to DNA damage stimulus;GO:0006750//glutathione biosynthetic process;GO:0007528//neuromuscular junction development;GO:0022416//chaeta development;G…	GO:0004871//signal transducer activity;GO:0005525//GTP binding;GO:0031683//G-protein beta/gamma-subunit complex binding;GO:0001664//G-protein coupled receptor binding;GO:0005524//ATP binding;GO:0004363//glutathione synthase activity;GO:0003924//GTPase activity;GO:0004373//glycogen (starch) synthase activity	GO:0005834//heterotrimeric G-protein complex;GO:0005604//basement membrane	--
CL4535.Contig4_All	1724	654.333	178	667.249	163.407	-2.02976	down	1.24895e-18	1.48653e-15	gi|125979005|ref|XP_001353535.1|	573.9	9e-162	GA20299 [Drosophila pseudoobscura pseudoobscura] >gi|54642298|gb|EAL31047.1| GA20299 [Drosophila pseudoobscura pseudoobscura]	gi|383865322|ref|XM_003708076.1|	69.9	4e-08	PREDICTED: Megachile rotundata phospholipase B1, membrane-associated-like (LOC100877907), mRNA	sp|Q3TTY0|PLB1_MOUSE	199	1e-50	Phospholipase B1, membrane-associated OS=Mus musculus GN=Plb1 PE=2 SV=2	--	--	--	--	--	K14621	1e-50	201	ecb:100071076	phospholipase B1, membrane-associated [EC:3.1.1.4 3.1.1.5]	GO:0006911//phagocytosis, engulfment;GO:0006629//lipid metabolic process	GO:0004620//phospholipase activity	-	--
CL4541.Contig2_All	1126	886	432.333	913.47	398.003	-1.19858	down	3.43889e-09	7.31726e-07	--	--	--	--	--	--	--	--	--	--	--	--	--	--	--	--	--	--	--	--	--	--	-	-	-	--
CL4545.Contig1_All	367	2481.33	569	2556.82	528.131	-2.27539	down	1.07391e-08	2.03501e-06	gi|241655487|ref|XP_002411391.1|	96.7	3e-19	hypothetical protein IscW_ISCW009868 [Ixodes scapularis] >gi|215504021|gb|EEC13515.1| hypothetical protein IscW_ISCW009868 [Ixodes scapularis]	gi|170577184|ref|XM_001893879.1|	61.9	2e-06	Brugia malayi hypothetical protein partial mRNA	sp|P21260|YPRO_OWEFU	90.1	1e-18	Uncharacterized proline-rich protein (Fragment) OS=Owenia fusiformis PE=4 SV=1	XF0818	73.6	8e-14	COG2730	Endoglucanase	K15516	2e-16	84.3	isc:IscW_ISCW002912	fragile X mental retardation protein	-	-	-	--
CL4545.Contig2_All	433	6014	1568	6246.5	1452.35	-2.10466	down	1.15866e-08	2.14699e-06	gi|444727028|gb|ELW67537.1|	122.5	6e-27	Cell surface glycoprotein 1 [Tupaia chinensis]	--	--	--	--	sp|O70133|DHX9_MOUSE	119	2e-27	ATP-dependent RNA helicase A OS=Mus musculus GN=Dhx9 PE=1 SV=2	XF0818	100	1e-21	COG2730	Endoglucanase	K15516	8e-28	122	isc:IscW_ISCW002912	fragile X mental retardation protein	-	-	-	--
CL4547.Contig2_All	2295	1085	590	1123.41	542.524	-1.05012	down	7.58273e-06	0.000573455	gi|195341670|ref|XP_002037429.1|	931.8	0	GM12918 [Drosophila sechellia] >gi|194131545|gb|EDW53588.1| GM12918 [Drosophila sechellia]	gi|195112525|ref|XM_002000787.1|	359	4e-95	Drosophila mojavensis GI22313 (Dmoj\GI22313), mRNA	sp|P48456|PP2B1_DROME	929	0	Serine/threonine-protein phosphatase 2B catalytic subunit 1 OS=Drosophila melanogaster GN=CanA1 PE=2 SV=2	SPBC1346.01c	616	6e-176	COG0639	Diadenosine tetraphosphatase and related serine/threonine protein phosphatases	K04348	0	931	dse:Dsec_GM12918	protein phosphatase 3, catalytic subunit [EC:3.1.3.16]	GO:0016192//vesicle-mediated transport;GO:0006470//protein dephosphorylation;GO:0007269//neurotransmitter secretion;GO:0072375//medium-term memory;GO:0030431//sleep	GO:0004723//calcium-dependent protein serine/threonine phosphatase activity	GO:0008021//synaptic vesicle;GO:0005955//calcineurin complex	--
CL4564.Contig1_All	1360	63	215.333	63.98	198.277	1.63182	up	1.42549e-06	0.000144611	gi|194744789|ref|XP_001954875.1|	229.2	4e-58	GF18491 [Drosophila ananassae] >gi|190627912|gb|EDV43436.1| GF18491 [Drosophila ananassae]	--	--	--	--	sp|Q9BE72|GTR12_MACFA	53.5	1e-06	Solute carrier family 2, facilitated glucose transporter member 12 OS=Macaca fascicularis GN=SLC2A12 PE=2 SV=1	L140856	55.8	2e-07	COG0477	Permeases of the major facilitator superfamily	K08149	4e-06	53.5	mcc:707255	MFS transporter, SP family, solute carrier family 2 (facilitated glucose transporter), member 12	-	-	-	--
CL4574.Contig1_All	449	181	704.667	187.504	643.27	1.7785	up	1.48028e-06	0.000148889	gi|195108103|ref|XP_001998632.1|	57.8	1e-07	GI23529 [Drosophila mojavensis] >gi|193915226|gb|EDW14093.1| GI23529 [Drosophila mojavensis]	--	--	--	--	sp|O88799|ZAN_MOUSE	57.4	1e-08	Zonadhesin OS=Mus musculus GN=Zan PE=2 SV=1	--	--	--	--	--	K10955	9e-06	49.3	acs:100563509	intestinal mucin-2	-	-	-	--
CL4574.Contig2_All	548	369	1507.67	376.953	1385.13	1.87757	up	2.29919e-21	3.98124e-18	gi|353559929|gb|AER11654.1|	67	5e-10	frost [Drosophila americana] >gi|353559931|gb|AER11655.1| frost [Drosophila americana]	--	--	--	--	sp|O88799|ZAN_MOUSE	69.3	5e-12	Zonadhesin OS=Mus musculus GN=Zan PE=2 SV=1	--	--	--	--	--	K10955	1e-08	59.7	acs:100563509	intestinal mucin-2	-	-	-	--
CL4608.Contig2_All	3476	232	568.333	237.843	524.322	1.14044	up	7.92597e-07	8.80554e-05	gi|195504436|ref|XP_002099078.1|	99.4	1e-18	GE23579 [Drosophila yakuba] >gi|194185179|gb|EDW98790.1| GE23579 [Drosophila yakuba]	--	--	--	--	sp|Q9ERU9|RBP2_MOUSE	164	2e-39	E3 SUMO-protein ligase RanBP2 OS=Mus musculus GN=Ranbp2 PE=1 SV=2	SPBC1773.07c	111	7e-24	COG5171	Ran GTPase-activating protein (Ran-binding protein)	K12172	0	659	dya:Dyak_GE23579	E3 SUMO-protein ligase RanBP2	GO:0006606//protein import into nucleus	-	GO:0043234//protein complex;GO:0044446//intracellular organelle part	--
CL4630.Contig1_All	447	95.6667	16	99.1538	14.7913	-2.74492	down	5.7434e-08	9.30357e-06	--	--	--	--	gi|23344058|gb|AF538053.1|MBREV	60	1e-05	Monosiga brevicollis mitochondrion, complete genome	--	--	--	--	--	--	--	--	--	--	--	--	--	--	-	-	-	--
CL4642.Contig3_All	958	104.667	21.6667	108.271	19.7941	-2.4515	down	8.05067e-06	0.000606106	--	--	--	--	gi|225544201|gb|FJ710550.1|	69.9	2e-08	Bactrocera dorsalis clone Bdor_evefos1.scaffold_0 CG8315-like protein and eve (eve) genes, partial cds	--	--	--	--	--	--	--	--	--	--	--	--	--	--	-	-	-	--
CL4668.Contig2_All	1814	945.333	450.333	971.054	414.478	-1.22826	down	7.93615e-10	2.02295e-07	gi|195391758|ref|XP_002054527.1|	592.4	2e-167	GJ22759 [Drosophila virilis] >gi|194152613|gb|EDW68047.1| GJ22759 [Drosophila virilis]	gi|386766766|ref|NM_079855.3|	65.9	7e-07	Drosophila melanogaster prolyl-4-hydroxylase-alpha MP (PH4alphaMP), mRNA	sp|O15460|P4HA2_HUMAN	360	6e-99	Prolyl 4-hydroxylase subunit alpha-2 OS=Homo sapiens GN=P4HA2 PE=1 SV=1	--	--	--	--	--	K00472	3e-168	592	dvi:Dvir_GJ22759	prolyl 4-hydroxylase [EC:1.14.11.2]	GO:0018401//peptidyl-proline hydroxylation to 4-hydroxy-L-proline	GO:0004656//procollagen-proline 4-dioxygenase activity;GO:0043167//ion binding	GO:0016222//procollagen-proline 4-dioxygenase complex	--
CL4680.Contig1_All	1378	1153	2736.67	1176.77	2526.11	1.10209	up	2.6815e-10	7.56485e-08	gi|195135529|ref|XP_002012185.1|	328.9	3e-88	GI16831 [Drosophila mojavensis] >gi|193918449|gb|EDW17316.1| GI16831 [Drosophila mojavensis]	gi|195440771|ref|XM_002068178.1|	303	1e-78	Drosophila willistoni GK10106 (Dwil\GK10106), mRNA	sp|Q24799|MYPH_ECHGR	162	1e-39	Myophilin OS=Echinococcus granulosus PE=2 SV=1	YOR367w	87	7e-17	COG5199	Calponin	K06084	9e-11	68.9	bfo:BRAFLDRAFT_117217	F-box protein 20	GO:0006939//smooth muscle contraction;GO:0035626//juvenile hormone mediated signaling pathway	GO:0070594//juvenile hormone response element binding;GO:0003779//actin binding	GO:0005865//striated muscle thin filament	--
CL4746.Contig1_All	1095	229.333	96.3333	237.414	89.4934	-1.40755	down	7.18914e-06	0.000552665	--	--	--	--	--	--	--	--	--	--	--	--	--	--	--	--	--	--	--	--	--	--	-	-	-	--
CL4821.Contig2_All	2862	580	1298.33	591.154	1191.28	1.01091	up	1.20673e-07	1.73631e-05	gi|195112224|ref|XP_002000674.1|	1041.6	0	GI22400 [Drosophila mojavensis] >gi|193917268|gb|EDW16135.1| GI22400 [Drosophila mojavensis]	gi|195392342|ref|XM_002054781.1|	151	2e-32	Drosophila virilis GJ24649 (Dvir\GJ24649), mRNA	sp|Q9UBV2|SE1L1_HUMAN	611	2e-174	Protein sel-1 homolog 1 OS=Homo sapiens GN=SEL1L PE=1 SV=3	SPAC1B3.10c	124	7e-28	COG0790	FOG: TPR repeat, SEL1 subfamily	K14026	0	1041	dmo:Dmoj_GI22400	SEL1 protein	-	-	GO:0005886//plasma membrane	--
CL483.Contig1_All	5765	3174.67	1392	3245.68	1284.94	-1.33682	down	2.5038e-15	1.84899e-12	gi|24639128|ref|NP_726750.1|	840.1	0	broad, isoform A [Drosophila melanogaster] >gi|2827483|emb|CAA15628.1| EG:17A9.1 [Drosophila melanogaster] >gi|22831500|gb|AAF45651.2| broad, isoform A [Drosophila melanogaster]	gi|449075442|gb|JX069964.1|	1328	0	Bactrocera dorsalis Broad-complex Z3 mRNA, partial cds	sp|Q01295|BRC1_DROME	600	1e-170	Broad-complex core protein isoforms 1/2/3/4/5 OS=Drosophila melanogaster GN=br PE=1 SV=2	YPL089c	52.8	7e-06	COG5068	Regulator of arginine metabolism and related MADS box-containing transcription factors	K02174	1e-166	588	dvi:Dvir_GJ16036	broad	GO:0035311//wing cell fate specification;GO:0071390//cellular response to ecdysone;GO:0035224//genital disc anterior/posterior pattern formation;GO:0035193//larval central nervous system remodeling;GO:0035288//anterior head segmentation;GO:0032876//negative regulation of DNA endoreduplication;GO:0060914//heart formation;GO:0045599//negative regulation of fat cell differentiation;GO:0042326//negat…	GO:0043499//eukaryotic cell surface binding;GO:0046872//metal ion binding;GO:0050840//extracellular matrix binding;GO:0016015//morphogen activity;GO:0003700//sequence-specific DNA binding transcription factor activity;GO:0005110//frizzled-2 binding;GO:0000977//RNA polymerase II regulatory region sequence-specific DNA binding;GO:0005112//Notch binding;GO:0005539//glycosaminoglycan binding	GO:0005769//early endosome;GO:0030139//endocytic vesicle;GO:0005783//endoplasmic reticulum;GO:0009986//cell surface;GO:0005886//plasma membrane;GO:0005634//nucleus;GO:0045121//membrane raft;GO:0005615//extracellular space;GO:0005771//multivesicular body	--
CL4846.Contig1_All	638	264.667	98	271.499	89.6688	-1.59827	down	7.28023e-08	1.13535e-05	gi|195025112|ref|XP_001986001.1|	190.7	4e-47	GH21124 [Drosophila grimshawi] >gi|193902001|gb|EDW00868.1| GH21124 [Drosophila grimshawi]	gi|194755947|ref|XM_001960205.1|	97.6	6e-17	Drosophila ananassae GF13265 (Dana\GF13265), mRNA	sp|Q05783|HMGD_DROME	186	4e-47	High mobility group protein D OS=Drosophila melanogaster GN=HmgD PE=1 SV=1	YPR052c	57.8	1e-08	COG5648	Chromatin-associated proteins containing the HMG domain	K09272	1e-29	130	tca:661780	structure-specific recognition protein 1	GO:0007517//muscle organ development;GO:0006325//chromatin organization;GO:0048813//dendrite morphogenesis	GO:0008301//DNA binding, bending;GO:0003680//AT DNA binding	GO:0000790//nuclear chromatin	--
CL4846.Contig2_All	689	414.667	193	424.911	177.414	-1.26004	down	3.12584e-07	4.03544e-05	gi|195025112|ref|XP_001986001.1|	190.7	5e-47	GH21124 [Drosophila grimshawi] >gi|193902001|gb|EDW00868.1| GH21124 [Drosophila grimshawi]	gi|194755947|ref|XM_001960205.1|	97.6	7e-17	Drosophila ananassae GF13265 (Dana\GF13265), mRNA	sp|Q05783|HMGD_DROME	186	5e-47	High mobility group protein D OS=Drosophila melanogaster GN=HmgD PE=1 SV=1	YPR052c	57.8	2e-08	COG5648	Chromatin-associated proteins containing the HMG domain	K09272	1e-29	130	tca:661780	structure-specific recognition protein 1	GO:0007517//muscle organ development;GO:0006325//chromatin organization;GO:0048813//dendrite morphogenesis	GO:0008301//DNA binding, bending;GO:0003680//AT DNA binding	GO:0000790//nuclear chromatin	--
CL4932.Contig1_All	2915	2447	9031.33	2470.1	8307.15	1.74979	up	3.10945e-22	6.00554e-19	gi|21780323|gb|AAM77681.1|AF521649_1	448	1e-123	aminopeptidase 1 [Lucilia cuprina]	gi|21780322|gb|AF521649.1|	141	2e-29	Lucilia cuprina aminopeptidase 1 (APN1) mRNA, complete cds	sp|P91885|AMPN_MANSE	264	1e-120	Aminopeptidase N OS=Manduca sexta GN=APN2 PE=1 SV=2	YKL157w	272	3e-72	COG0308	Aminopeptidase N	K11140	6e-120	316	rno:81641	aminopeptidase N [EC:3.4.11.2]	-	GO:0004177//aminopeptidase activity	-	--
CL4932.Contig2_All	3087	3534.33	13829.7	3572.94	12758.2	1.83625	up	3.83436e-24	9.16886e-21	gi|21780323|gb|AAM77681.1|AF521649_1	1127.1	0	aminopeptidase 1 [Lucilia cuprina]	gi|21780322|gb|AF521649.1|	141	2e-29	Lucilia cuprina aminopeptidase 1 (APN1) mRNA, complete cds	sp|Q11001|AMPM_MANSE	577	7e-164	Membrane alanyl aminopeptidase (Fragment) OS=Manduca sexta PE=1 SV=1	SPBC1921.05	342	3e-93	COG0308	Aminopeptidase N	K11140	2e-159	564	nvi:100124286	aminopeptidase N [EC:3.4.11.2]	-	GO:0004177//aminopeptidase activity	-	--
CL4940.Contig1_All	9977	1309.67	7743.33	1315.77	7117.13	2.43539	up	1.06601e-45	1.78436e-41	gi|195123239|ref|XP_002006115.1|	637.1	6e-180	GI20859 [Drosophila mojavensis] >gi|193911183|gb|EDW10050.1| GI20859 [Drosophila mojavensis]	--	--	--	--	sp|P13837|G156_PARPR	136	8e-31	G surface protein, allelic form 156 OS=Paramecium primaurelia GN=156G PE=2 SV=1	--	--	--	--	--	K02599	2e-33	147	spu:575027	Notch	-	-	-	--
CL4942.Contig2_All	585	22	185.333	21.8139	170.522	2.96663	up	5.87285e-07	6.82665e-05	gi|198462960|ref|XP_002135407.1|	62.8	1e-08	GA28529 [Drosophila pseudoobscura pseudoobscura] >gi|198151050|gb|EDY74034.1| GA28529 [Drosophila pseudoobscura pseudoobscura]	--	--	--	--	sp|Q8T4N5|TSEP_GLOPP	98.6	8e-21	Protein TsetseEP OS=Glossina palpalis palpalis PE=4 SV=1	SP0117	71.2	1e-12	COG5263	FOG: Glucan-binding domain (YG repeat)	K05185	1e-24	112	rno:65191	gamma-aminobutyric acid receptor subunit epsilon	GO:0007214//gamma-aminobutyric acid signaling pathway;GO:0006821//chloride transport;GO:0006334//nucleosome assembly;GO:0042493//response to drug	GO:0003677//DNA binding;GO:0004890//GABA-A receptor activity	GO:0000786//nucleosome;GO:0016020//membrane	--
CL4947.Contig1_All	2926	434.333	107	443.023	99.549	-2.1539	down	1.78441e-09	4.1293e-07	gi|339239547|ref|XP_003381328.1|	46.2	9e-20	piggyBac transposable element-derived protein 3 [Trichinella spiralis] >gi|316975648|gb|EFV59056.1| piggyBac transposable element-derived protein 3 [Trichinella spiralis]	gi|153792936|gb|AC197750.3|	65.9	1e-06	MACACA MULATTA BAC clone CH250-262C19 from chromosome 10, complete sequence	sp|Q6P3X8|PGBD2_HUMAN	39.7	4e-07	PiggyBac transposable element-derived protein 2 OS=Homo sapiens GN=PGBD2 PE=2 SV=1	--	--	--	--	--	--	--	--	--	--	-	GO:0016740//transferase activity	-	--
CL4947.Contig2_All	1154	151	16	153.97	14.8171	-3.37731	down	4.39739e-10	1.18085e-07	gi|339239547|ref|XP_003381328.1|	42.4	4e-19	piggyBac transposable element-derived protein 3 [Trichinella spiralis] >gi|316975648|gb|EFV59056.1| piggyBac transposable element-derived protein 3 [Trichinella spiralis]	--	--	--	--	sp|Q6P3X8|PGBD2_HUMAN	39.7	5e-07	PiggyBac transposable element-derived protein 2 OS=Homo sapiens GN=PGBD2 PE=2 SV=1	--	--	--	--	--	--	--	--	--	--	-	GO:0016740//transferase activity	-	--
CL4948.Contig1_All	1155	271	101.333	278.226	93.4346	-1.57423	down	6.94505e-08	1.09671e-05	--	--	--	--	gi|47601616|emb|BX510312.7|	69.9	3e-08	Zebrafish DNA sequence from clone CH211-240B21 in linkage group 5, complete sequence	--	--	--	--	--	--	--	--	--	--	--	--	--	--	-	-	-	--
CL4948.Contig2_All	1615	653.667	262.333	679.807	241.886	-1.4908	down	1.29862e-07	1.83178e-05	gi|358339569|dbj|GAA47606.1|	60.1	4e-07	hypothetical protein CLF_100574 [Clonorchis sinensis]	gi|47601616|emb|BX510312.7|	69.9	4e-08	Zebrafish DNA sequence from clone CH211-240B21 in linkage group 5, complete sequence	--	--	--	--	--	--	--	--	--	--	--	--	--	--	-	-	-	--
CL4972.Contig2_All	2073	411.333	998.667	415.347	922.511	1.15125	up	6.02013e-07	6.94958e-05	gi|17137194|ref|NP_477159.1|	852.4	0	hemomucin [Drosophila melanogaster] >gi|7301577|gb|AAF56697.1| hemomucin [Drosophila melanogaster] >gi|375065890|gb|AFA28426.1| FI18644p1 [Drosophila melanogaster]	gi|195444429|ref|XM_002069827.1|	93.7	3e-15	Drosophila willistoni GK11749 (Dwil\GK11749), mRNA	sp|Q5ZIF1|APMAP_CHICK	187	6e-47	Adipocyte plasma membrane-associated protein OS=Gallus gallus GN=APMAP PE=2 SV=1	PA1293	158	3e-38	COG3386	Gluconolactonase	K01774	0	852	dme:Dmel_CG3373	[EC:4.-.-.-]	GO:0009058//biosynthetic process	GO:0004872//receptor activity;GO:0004252//serine-type endopeptidase activity;GO:0003729//mRNA binding;GO:0016844//strictosidine synthase activity	GO:0009986//cell surface;GO:0005811//lipid particle	--
CL4979.Contig1_All	3361	520	2176.33	530.436	2001.85	1.91608	up	5.74908e-25	1.60386e-21	gi|195394924|ref|XP_002056089.1|	1275.4	0	GJ10417 [Drosophila virilis] >gi|194142798|gb|EDW59201.1| GJ10417 [Drosophila virilis]	gi|350419633|ref|XM_003492203.1|	97.6	3e-16	PREDICTED: Bombus impatiens leucyl-cystinyl aminopeptidase-like (LOC100744103), mRNA	sp|Q32LQ0|AMPE_BOVIN	647	0	Glutamyl aminopeptidase OS=Bos taurus GN=ENPEP PE=2 SV=1	SPBC1921.05	431	4e-120	COG0308	Aminopeptidase N	K11141	0	1275	dvi:Dvir_GJ10417	glutamyl aminopeptidase [EC:3.4.11.7]	GO:0033227//dsRNA transport	GO:0004177//aminopeptidase activity	-	--
CL4979.Contig2_All	3334	563.333	2165.67	577.266	1991.61	1.78662	up	2.50258e-22	5.02678e-19	gi|195394924|ref|XP_002056089.1|	1278.5	0	GJ10417 [Drosophila virilis] >gi|194142798|gb|EDW59201.1| GJ10417 [Drosophila virilis]	gi|350419633|ref|XM_003492203.1|	97.6	3e-16	PREDICTED: Bombus impatiens leucyl-cystinyl aminopeptidase-like (LOC100744103), mRNA	sp|Q32LQ0|AMPE_BOVIN	647	0	Glutamyl aminopeptidase OS=Bos taurus GN=ENPEP PE=2 SV=1	SPBC1921.05	431	4e-120	COG0308	Aminopeptidase N	K11141	0	1278	dvi:Dvir_GJ10417	glutamyl aminopeptidase [EC:3.4.11.7]	GO:0033227//dsRNA transport	GO:0004177//aminopeptidase activity	-	--
CL5005.Contig2_All	2402	2821	1041	2900.2	963.844	-1.58928	down	4.67423e-20	6.70631e-17	--	--	--	--	--	--	--	--	--	--	--	--	--	--	--	--	--	--	--	--	--	--	-	-	-	--
CL5011.Contig2_All	2497	480.333	237.667	496.689	218.358	-1.18565	down	5.43907e-07	6.42655e-05	gi|45551545|ref|NP_729649.2|	844.3	0	CG43693, isoform C [Drosophila melanogaster] >gi|45445953|gb|AAN11893.2| CG43693, isoform C [Drosophila melanogaster] >gi|281183411|gb|ADA53574.1| RH68896p [Drosophila melanogaster]	gi|195493284|ref|XM_002094314.1|	206	4e-49	Drosophila yakuba GE20249 (Dyak\GE20249), mRNA	sp|Q4KL91|S36A4_XENLA	293	1e-78	Proton-coupled amino acid transporter 4 OS=Xenopus laevis GN=slc36a4 PE=2 SV=1	YNL101w	148	5e-35	COG0814	Amino acid permeases	K14209	0	826	dwi:Dwil_GK12679	solute carrier family 36 (proton-coupled amino acid transporter)	-	-	GO:0016021//integral to membrane	--
CL5020.Contig1_All	852	121	14.3333	123.826	13.397	-3.20833	down	1.35076e-11	4.98748e-09	gi|357622902|gb|EHJ74262.1|	132.1	3e-29	hypothetical protein KGM_01625 [Danaus plexippus]	--	--	--	--	sp|Q32KU6|TSN6_BOVIN	95.9	1e-19	Tetraspanin-6 OS=Bos taurus GN=TSPAN6 PE=2 SV=1	--	--	--	--	--	K06571	9e-30	130	tca:663567	transmembrane 4 superfamily member 2	-	-	-	--
CL5032.Contig3_All	2098	1222	597.667	1253.6	544.335	-1.20351	down	1.33175e-05	0.000913566	gi|440902532|gb|ELR53315.1|	57	4e-06	hypothetical protein M91_20997, partial [Bos grunniens mutus]	gi|334278824|emb|FP565422.12|	65.9	8e-07	Pig DNA sequence from clone CH242-60K4 on chromosome X, complete sequence	--	--	--	--	--	--	--	--	--	--	--	--	--	--	-	-	-	--
CL507.Contig2_All	2730	676	2011.33	681.941	1851.81	1.44122	up	2.32329e-10	6.59131e-08	gi|195402773|ref|XP_002059979.1|	634	1e-179	GJ14942 [Drosophila virilis] >gi|194140845|gb|EDW57316.1| GJ14942 [Drosophila virilis]	gi|383844517|gb|JF835049.1|	1298	0	Bactrocera dorsalis strain BD23 cytochrome P450 mRNA, complete cds	sp|Q9V4I1|CP9B2_DROME	582	1e-165	Cytochrome P450 9b2 OS=Drosophila melanogaster GN=Cyp9b2 PE=2 SV=1	AGc2890	119	2e-26	COG2124	Cytochrome P450	K15003	2e-180	634	dvi:Dvir_GJ14942	cytochrome P450, family 9 [EC:1.14.-.-]	-	GO:0046872//metal ion binding;GO:0016491//oxidoreductase activity;GO:0009055//electron carrier activity	GO:0016020//membrane;GO:0043231//intracellular membrane-bounded organelle	--
CL507.Contig3_All	1947	518.333	1285.33	521.38	1181.83	1.18062	up	1.22392e-07	1.75601e-05	gi|195402773|ref|XP_002059979.1|	630.9	7e-179	GJ14942 [Drosophila virilis] >gi|194140845|gb|EDW57316.1| GJ14942 [Drosophila virilis]	gi|383844517|gb|JF835049.1|	1291	0	Bactrocera dorsalis strain BD23 cytochrome P450 mRNA, complete cds	sp|Q9V4I1|CP9B2_DROME	582	8e-166	Cytochrome P450 9b2 OS=Drosophila melanogaster GN=Cyp9b2 PE=2 SV=1	AGc2890	119	1e-26	COG2124	Cytochrome P450	K15003	9e-180	630	dvi:Dvir_GJ14942	cytochrome P450, family 9 [EC:1.14.-.-]	-	GO:0046872//metal ion binding;GO:0016491//oxidoreductase activity;GO:0009055//electron carrier activity	GO:0016020//membrane;GO:0043231//intracellular membrane-bounded organelle	--
CL5114.Contig1_All	785	72	217	74.3066	200.488	1.43196	up	1.1392e-05	0.000812584	gi|66806343|ref|XP_636894.1|	55.1	4e-06	hypothetical protein DDB_G0288123 [Dictyostelium discoideum AX4] >gi|60465314|gb|EAL63406.1| hypothetical protein DDB_G0288123 [Dictyostelium discoideum AX4]	--	--	--	--	sp|Q6S002|KIF10_DICDI	53.1	6e-07	Kinesin-related protein 10 OS=Dictyostelium discoideum GN=kif10 PE=3 SV=1	--	--	--	--	--	K06270	6e-06	51.6	dmo:Dmoj_GI12323	protein phosphatase 1 regulatory subunit 12A	-	-	-	--
CL5118.Contig2_All	873	763	1861	777.863	1716.07	1.14152	up	4.31918e-10	1.16609e-07	gi|386118272|gb|AFI99087.1|	424.1	4e-117	glutathione-s-transferase delta class 6 [Bactrocera dorsalis]	gi|386118271|gb|JN792453.1|	1564	0	Bactrocera dorsalis glutathione-s-transferase delta class 6 mRNA, complete cds	sp|P20432|GSTT1_DROME	264	2e-70	Glutathione S-transferase 1-1 OS=Drosophila melanogaster GN=GstD1 PE=1 SV=1	alr4661	73.2	6e-13	COG0625	Glutathione S-transferase	K00799	2e-73	276	dvi:Dvir_GJ24385	glutathione S-transferase [EC:2.5.1.18]	GO:0006749//glutathione metabolic process	GO:0018833//DDT-dehydrochlorinase activity;GO:0004364//glutathione transferase activity	-	--
CL5118.Contig4_All	375	129.333	351.667	132.522	324.841	1.2935	up	1.22778e-05	0.000859891	gi|386118272|gb|AFI99087.1|	181.4	1e-44	glutathione-s-transferase delta class 6 [Bactrocera dorsalis]	gi|386118271|gb|JN792453.1|	567	1e-158	Bactrocera dorsalis glutathione-s-transferase delta class 6 mRNA, complete cds	sp|P42860|GSTT1_LUCCU	141	3e-34	Glutathione S-transferase 1-1 OS=Lucilia cuprina GN=GST1 PE=1 SV=2	alr4661	60.8	6e-10	COG0625	Glutathione S-transferase	K00799	7e-35	145	dmo:Dmoj_GI24379	glutathione S-transferase [EC:2.5.1.18]	-	GO:0004364//glutathione transferase activity;GO:0018833//DDT-dehydrochlorinase activity	-	--
CL5150.Contig1_All	294	83.6667	259.667	85.3964	238.36	1.48089	up	1.56703e-06	0.000155744	gi|194891144|ref|XP_001977443.1|	82	9e-15	GG19047 [Drosophila erecta] >gi|190649092|gb|EDV46370.1| GG19047 [Drosophila erecta]	--	--	--	--	--	--	--	--	--	--	--	--	--	--	--	--	--	--	-	-	-	--
CL5150.Contig2_All	910	1083	2578	1088.51	2374.95	1.12554	up	4.84376e-06	0.000391681	gi|195131409|ref|XP_002010143.1|	272.7	1e-71	GI15766 [Drosophila mojavensis] >gi|193908593|gb|EDW07460.1| GI15766 [Drosophila mojavensis]	--	--	--	--	--	--	--	--	--	--	--	--	--	--	--	--	--	--	-	-	-	--
CL5179.Contig1_All	391	153	35.3333	157.455	31.5876	-2.31751	down	7.26422e-09	1.40842e-06	--	--	--	--	--	--	--	--	--	--	--	--	--	--	--	--	--	--	--	--	--	--	-	-	-	--
CL5186.Contig2_All	1954	338.667	829	344.955	761.456	1.14235	up	6.11787e-08	9.81517e-06	gi|195435199|ref|XP_002065589.1|	718.4	0	GK14592 [Drosophila willistoni] >gi|194161674|gb|EDW76575.1| GK14592 [Drosophila willistoni]	gi|386769849|ref|NM_001259155.1|	97.6	2e-16	Drosophila melanogaster CG17323 (CG17323), transcript variant D, mRNA	sp|P20720|UD12_RAT	201	4e-51	UDP-glucuronosyltransferase 1-2 OS=Rattus norvegicus GN=Ugt1a2 PE=2 SV=2	BS_yojK	69.3	2e-11	COG1819	Glycosyl transferases, related to UDP-glucuronosyltransferase	K00699	0	718	dwi:Dwil_GK14592	glucuronosyltransferase [EC:2.4.1.17]	GO:0008152//metabolic process;GO:0002121//inter-male aggressive behavior	GO:0015020//glucuronosyltransferase activity	-	--
CL5204.Contig1_All	1786	50.3333	262.667	52.2467	240.376	2.20188	up	3.44455e-06	0.000297202	gi|195447872|ref|XP_002071408.1|	593.6	1e-167	GK25782 [Drosophila willistoni] >gi|194167493|gb|EDW82394.1| GK25782 [Drosophila willistoni]	gi|195447871|ref|XM_002071372.1|	111	1e-20	Drosophila willistoni GK25782 (Dwil\GK25782), mRNA	sp|Q9UI42|CBPA4_HUMAN	237	6e-62	Carboxypeptidase A4 OS=Homo sapiens GN=CPA4 PE=1 SV=2	YHR132c	182	1e-45	COG2866	Predicted carboxypeptidase	K01298	2e-62	241	dre:431764	carboxypeptidase A2 [EC:3.4.17.15]	GO:0006508//proteolysis	GO:0004181//metallocarboxypeptidase activity;GO:0008270//zinc ion binding	-	--
CL5230.Contig1_All	1540	111.667	358.333	111.784	329.794	1.56085	up	3.1566e-08	5.40996e-06	gi|195440006|ref|XP_002067850.1|	328.9	4e-88	GK12662 [Drosophila willistoni] >gi|194163935|gb|EDW78836.1| GK12662 [Drosophila willistoni]	--	--	--	--	--	--	--	--	--	--	--	--	--	--	--	--	--	--	-	-	-	--
CL524.Contig3_All	2186	595.333	313.667	606.26	289.55	-1.06612	down	8.25692e-07	9.09275e-05	gi|27820060|gb|AAL28280.2|	442.6	4e-122	GH17960p, partial [Drosophila melanogaster]	gi|386118231|gb|JF970910.1|	993	0	Bactrocera dorsalis glutathione-s-transferase zeta class 1 mRNA, partial cds	sp|Q9VHD2|MAAI2_DROME	442	1e-123	Probable maleylacetoacetate isomerase 2 OS=Drosophila melanogaster GN=CG9363 PE=2 SV=1	VC1347	189	2e-47	COG0625	Glutathione S-transferase	K01800	5e-123	442	dme:Dmel_CG9363	maleylacetoacetate isomerase [EC:5.2.1.2]	GO:0006572//tyrosine catabolic process;GO:0006749//glutathione metabolic process;GO:0006559//L-phenylalanine catabolic process	GO:0016034//maleylacetoacetate isomerase activity;GO:0004364//glutathione transferase activity;GO:0003677//DNA binding;GO:0008270//zinc ion binding	GO:0005737//cytoplasm	--
CL5311.Contig1_All	1207	109.333	338.333	114.808	309.535	1.43087	up	1.22138e-06	0.000127511	gi|195453316|ref|XP_002073735.1|	254.6	7e-66	GK12982 [Drosophila willistoni] >gi|194169820|gb|EDW84721.1| GK12982 [Drosophila willistoni]	--	--	--	--	sp|P23280|CAH6_HUMAN	158	3e-38	Carbonic anhydrase 6 OS=Homo sapiens GN=CA6 PE=1 SV=3	BH0360	96.7	7e-20	COG3338	Carbonic anhydrase	K01672	1e-66	254	dwi:Dwil_GK12982	carbonic anhydrase [EC:4.2.1.1]	-	GO:0016829//lyase activity	-	--
CL5312.Contig1_All	512	249.333	112.667	256.666	104.095	-1.30199	down	8.67259e-06	0.000643517	--	--	--	--	--	--	--	--	--	--	--	--	--	--	--	--	--	--	--	--	--	--	-	-	-	--
CL5325.Contig1_All	1051	12276	34941.7	12304.4	32199	1.38785	up	2.68355e-09	5.91039e-07	gi|195427797|ref|XP_002061963.1|	423.3	1e-116	GK17275 [Drosophila willistoni] >gi|194158048|gb|EDW72949.1| GK17275 [Drosophila willistoni]	gi|195135087|ref|XM_002011931.1|	139	3e-29	Drosophila mojavensis GI16701 (Dmoj\GI16701), mRNA	sp|P17205|SER1_DROME	191	2e-48	Serine proteases 1/2 OS=Drosophila melanogaster GN=Jon99Cii PE=2 SV=2	VC1200	98.6	2e-20	COG5640	Secreted trypsin-like serine protease	K01310	1e-64	247	dpo:Dpse_GA19618	chymotrypsin [EC:3.4.21.1]	GO:0006508//proteolysis	GO:0004252//serine-type endopeptidase activity	-	--
CL549.Contig9_All	1962	518	172.333	531	158.771	-1.74176	down	4.04322e-13	1.97121e-10	gi|195391867|ref|XP_002054581.1|	677.9	0	GJ22731 [Drosophila virilis] >gi|194152667|gb|EDW68101.1| GJ22731 [Drosophila virilis]	--	--	--	--	sp|Q9VCA2|ORCT_DROME	200	8e-51	Organic cation transporter protein OS=Drosophila melanogaster GN=Orct PE=1 SV=1	SMa1447	77.8	6e-14	COG0477	Permeases of the major facilitator superfamily	K08202	9e-55	215	aag:AaeL_AAEL012443	MFS transporter, OCT family, solute carrier family 22 (organic cation transporter), member 4/5	-	GO:0015101//organic cation transmembrane transporter activity	-	--
CL5543.Contig2_All	1740	57.3333	275.667	57.7119	253.826	2.1369	up	4.6808e-11	1.59899e-08	gi|28558748|ref|NP_726551.2|	119.4	6e-25	CG31999 [Drosophila melanogaster] >gi|28316906|gb|AAO39475.1| RE68558p [Drosophila melanogaster] >gi|28380219|gb|AAF59360.3| CG31999 [Drosophila melanogaster]	--	--	--	--	sp|P98095|FBLN2_HUMAN	175	3e-43	Fibulin-2 OS=Homo sapiens GN=FBLN2 PE=1 SV=2	--	--	--	--	--	K06825	2e-29	131	xtr:100490545	fibrillin 1	-	-	-	--
CL5543.Contig3_All	3406	227.333	730.333	228.779	673.458	1.55763	up	6.96721e-12	2.72378e-09	gi|195172492|ref|XP_002027031.1|	1134	0	GL18157 [Drosophila persimilis] >gi|194112809|gb|EDW34852.1| GL18157 [Drosophila persimilis]	--	--	--	--	sp|P37889|FBLN2_MOUSE	304	8e-82	Fibulin-2 OS=Mus musculus GN=Fbln2 PE=1 SV=2	--	--	--	--	--	K08023	2e-80	301	xtr:100488208	latent transforming growth factor beta binding protein	-	-	-	--
CL5546.Contig2_All	372	66.6667	229.333	68.8144	212.024	1.62345	up	6.36362e-07	7.29579e-05	gi|195400566|ref|XP_002058887.1|	53.1	4e-06	GJ19671 [Drosophila virilis] >gi|194156238|gb|EDW71422.1| GJ19671 [Drosophila virilis]	--	--	--	--	--	--	--	--	--	--	--	--	--	--	--	--	--	--	-	-	-	--
CL5581.Contig1_All	2268	160.667	389.667	163.687	360.503	1.13907	up	1.2968e-05	0.000899452	gi|198475990|ref|XP_001357224.2|	785.4	0	GA21591 [Drosophila pseudoobscura pseudoobscura] >gi|198137498|gb|EAL34293.2| GA21591 [Drosophila pseudoobscura pseudoobscura]	gi|195116452|ref|XM_002002733.1|	331	9e-87	Drosophila mojavensis GI11204 (Dmoj\GI11204), mRNA	sp|Q8BWP8|B3GN1_MOUSE	97.4	1e-19	N-acetyllactosaminide beta-1,3-N-acetylglucosaminyltransferase OS=Mus musculus GN=B3gnt1 PE=2 SV=1	--	--	--	--	--	K00741	1e-114	414	dme:Dmel_CG15483	N-acetyllactosaminide beta-1,3-N-acetylglucosaminyltransferase [EC:2.4.1.149]	GO:0002121//inter-male aggressive behavior	GO:0008109//N-acetyllactosaminide beta-1,6-N-acetylglucosaminyltransferase activity	-	--
CL5590.Contig2_All	1603	450.667	216.667	461.52	199.456	-1.21032	down	3.96124e-07	4.91154e-05	gi|195436620|ref|XP_002066255.1|	537.3	8e-151	GK18196 [Drosophila willistoni] >gi|194162340|gb|EDW77241.1| GK18196 [Drosophila willistoni]	gi|195398110|ref|XM_002057632.1|	289	2e-74	Drosophila virilis GJ17977 (Dvir\GJ17977), mRNA	sp|Q9D3D0|TTPAL_MOUSE	164	5e-40	Alpha-tocopherol transfer protein-like OS=Mus musculus GN=Ttpal PE=2 SV=3	--	--	--	--	--	K01104	4e-13	77	aga:AgaP_AGAP001109	protein-tyrosine phosphatase [EC:3.1.3.48]	GO:0006810//transport	GO:0016918//retinal binding;GO:0008431//vitamin E binding;GO:0005215//transporter activity	GO:0005622//intracellular	--
CL5601.Contig1_All	3010	907	340.667	930.681	313.957	-1.56772	down	2.64122e-14	1.6413e-11	gi|194870987|ref|XP_001972762.1|	65.9	1e-08	GG15700 [Drosophila erecta] >gi|190654545|gb|EDV51788.1| GG15700 [Drosophila erecta]	gi|195378455|ref|XM_002047964.1|	184	2e-42	Drosophila virilis GJ11596 (Dvir\GJ11596), mRNA	sp|O18023|YPG43_CAEEL	122	6e-27	Ig-like and fibronectin type-III domain-containing protein C25G4.10 OS=Caenorhabditis elegans GN=C25G4.10 PE=1 SV=4	--	--	--	--	--	K06763	2e-10	69.3	cfa:485109	contactin 5	-	-	-	--
CL562.Contig11_All	1482	492.333	124.333	499.67	115.149	-2.11747	down	4.79193e-12	1.98869e-09	gi|195384116|ref|XP_002050764.1|	63.2	4e-08	GJ20025 [Drosophila virilis] >gi|194145561|gb|EDW61957.1| GJ20025 [Drosophila virilis]	gi|195121928|ref|XM_002005429.1|	105	6e-19	Drosophila mojavensis GI19056 (Dmoj\GI19056), mRNA	sp|P85197|CU03_LONON	76.6	1e-13	Cuticle protein 3 OS=Lonomia obliqua PE=1 SV=2	--	--	--	--	--	K08252	3e-06	37.4	dmo:Dmoj_GI12584	receptor protein-tyrosine kinase [EC:2.7.10.1]	GO:0042381//hemolymph coagulation	GO:0008010//structural constituent of chitin-based larval cuticle	GO:0005576//extracellular region	--
CL562.Contig3_All	1632	267	68	272.07	63.1024	-2.10821	down	1.75571e-09	4.10069e-07	gi|281363218|ref|NP_001163127.1|	58.2	2e-27	cuticular protein 49Ac, isoform D [Drosophila melanogaster] >gi|272432447|gb|ACZ94402.1| cuticular protein 49Ac, isoform D [Drosophila melanogaster]	gi|193809884|emb|AM910994.1|	71.9	9e-09	Plasmodium knowlesi strain H chromosome 12, complete genome	--	--	--	--	--	--	--	--	--	--	--	--	--	--	GO:0042381//hemolymph coagulation	GO:0008010//structural constituent of chitin-based larval cuticle	GO:0005576//extracellular region	--
CL562.Contig4_All	2235	863.333	200	882.252	185.231	-2.25187	down	1.3465e-15	1.07327e-12	gi|281363218|ref|NP_001163127.1|	142.5	9e-32	cuticular protein 49Ac, isoform D [Drosophila melanogaster] >gi|272432447|gb|ACZ94402.1| cuticular protein 49Ac, isoform D [Drosophila melanogaster]	gi|193809884|emb|AM910994.1|	71.9	1e-08	Plasmodium knowlesi strain H chromosome 12, complete genome	--	--	--	--	--	--	--	--	--	--	--	--	--	--	GO:0042381//hemolymph coagulation	GO:0008010//structural constituent of chitin-based larval cuticle	GO:0005576//extracellular region	--
CL562.Contig5_All	2198	727.667	217.667	736.234	200.556	-1.87616	down	1.88133e-07	2.55332e-05	gi|195384116|ref|XP_002050764.1|	301.2	1e-79	GJ20025 [Drosophila virilis] >gi|194145561|gb|EDW61957.1| GJ20025 [Drosophila virilis]	gi|195121928|ref|XM_002005429.1|	97.6	2e-16	Drosophila mojavensis GI19056 (Dmoj\GI19056), mRNA	sp|P85197|CU03_LONON	76.6	2e-13	Cuticle protein 3 OS=Lonomia obliqua PE=1 SV=2	--	--	--	--	--	K08252	5e-06	37.4	dmo:Dmoj_GI12584	receptor protein-tyrosine kinase [EC:2.7.10.1]	GO:0042381//hemolymph coagulation	GO:0008010//structural constituent of chitin-based larval cuticle	GO:0005576//extracellular region	--
CL562.Contig7_All	1501	261.667	94.3333	265.422	87.3351	-1.60366	down	4.17173e-07	5.12195e-05	gi|281363218|ref|NP_001163127.1|	142.5	5e-32	cuticular protein 49Ac, isoform D [Drosophila melanogaster] >gi|272432447|gb|ACZ94402.1| cuticular protein 49Ac, isoform D [Drosophila melanogaster]	gi|346705076|dbj|AK383653.1|	65.9	5e-07	Bombyx mori mRNA, clone: MFB-15N05	--	--	--	--	--	--	--	--	--	--	--	--	--	--	GO:0042381//hemolymph coagulation	GO:0008010//structural constituent of chitin-based larval cuticle	GO:0005576//extracellular region	--
CL562.Contig8_All	1794	257.333	77.6667	261.428	71.3828	-1.87277	down	6.30732e-06	0.000491814	gi|281363218|ref|NP_001163127.1|	58.2	2e-27	cuticular protein 49Ac, isoform D [Drosophila melanogaster] >gi|272432447|gb|ACZ94402.1| cuticular protein 49Ac, isoform D [Drosophila melanogaster]	gi|442619862|ref|NM_001275788.1|	75.8	7e-10	Drosophila melanogaster endophilin A (endoA), transcript variant C, mRNA	--	--	--	--	--	--	--	--	--	--	--	--	--	--	GO:0042381//hemolymph coagulation	GO:0008010//structural constituent of chitin-based larval cuticle	GO:0005576//extracellular region	--
CL562.Contig9_All	2344	590	148.333	596.094	137.155	-2.11973	down	1.41326e-06	0.000143661	gi|281363218|ref|NP_001163127.1|	122.5	1e-25	cuticular protein 49Ac, isoform D [Drosophila melanogaster] >gi|272432447|gb|ACZ94402.1| cuticular protein 49Ac, isoform D [Drosophila melanogaster]	gi|47971092|emb|CR381621.4|	65.9	8e-07	Zebrafish DNA sequence from clone DKEY-101C24 in linkage group 9, complete sequence	--	--	--	--	--	--	--	--	--	--	--	--	--	--	GO:0042381//hemolymph coagulation	GO:0008010//structural constituent of chitin-based larval cuticle	GO:0005576//extracellular region	--
CL5624.Contig1_All	1627	461	1265	464.835	1160.12	1.31949	up	3.12607e-07	4.03544e-05	gi|195428670|ref|XP_002062392.1|	549.7	1e-154	GK16683 [Drosophila willistoni] >gi|194158477|gb|EDW73378.1| GK16683 [Drosophila willistoni]	gi|195126239|ref|XM_002007546.1|	147	2e-31	Drosophila mojavensis GI12302 (Dmoj\GI12302), mRNA	sp|Q920A5|RISC_MOUSE	286	9e-77	Retinoid-inducible serine carboxypeptidase OS=Mus musculus GN=Scpep1 PE=2 SV=2	YBR139w	95.5	2e-19	COG2939	Carboxypeptidase C (cathepsin A)	K09646	2e-155	549	dwi:Dwil_GK16683	serine carboxypeptidase 1 [EC:3.4.16.-]	GO:0006508//proteolysis	GO:0004185//serine-type carboxypeptidase activity	-	--
CL570.Contig3_All	2832	162	804.667	163.498	740.647	2.17951	up	3.42522e-21	5.54841e-18	gi|125978685|ref|XP_001353375.1|	942.6	0	GA10777 [Drosophila pseudoobscura pseudoobscura] >gi|54642133|gb|EAL30882.1| GA10777 [Drosophila pseudoobscura pseudoobscura]	gi|195440791|ref|XM_002068188.1|	125	1e-24	Drosophila willistoni GK12893 (Dwil\GK12893), mRNA	sp|Q8WY07|CTR3_HUMAN	560	6e-159	Cationic amino acid transporter 3 OS=Homo sapiens GN=SLC7A3 PE=1 SV=1	BS_yfnA	291	4e-78	COG0531	Amino acid transporters	K13865	3e-162	573	acs:100566333	solute carrier family 7 (cationic amino acid transporter), member 3	GO:0006629//lipid metabolic process;GO:0003333//amino acid transmembrane transport;GO:0040007//growth	GO:0015326//cationic amino acid transmembrane transporter activity	GO:0016021//integral to membrane	--
CL5709.Contig1_All	2027	197.667	471	202.556	433.113	1.09642	up	6.01999e-06	0.000473824	gi|195383902|ref|XP_002050664.1|	671.4	0	GJ22283 [Drosophila virilis] >gi|194145461|gb|EDW61857.1| GJ22283 [Drosophila virilis]	gi|195583801|ref|XM_002081669.1|	145	1e-30	Drosophila simulans GD11155 (Dsim\GD11155), mRNA	sp|Q4ZIN3|MBRL_HUMAN	496	8e-140	Membralin OS=Homo sapiens GN=C19orf6 PE=1 SV=1	--	--	--	--	--	--	--	--	--	--	GO:0048190//wing disc dorsal/ventral pattern formation	-	-	--
CL5807.Contig1_All	877	170.333	469	174.667	431.679	1.30535	up	1.2839e-07	1.81613e-05	gi|161078358|ref|NP_001097818.1|	292	2e-77	CG31269 [Drosophila melanogaster] >gi|158030285|gb|AAN13736.2| CG31269 [Drosophila melanogaster]	--	--	--	--	sp|Q27289|CTR1_ANOGA	213	4e-55	Chymotrypsin-1 OS=Anopheles gambiae GN=CHYM1 PE=1 SV=3	VC1649	85.1	1e-16	COG5640	Secreted trypsin-like serine protease	K11997	2e-45	182	ame:409206	tripartite motif-containing protein 2/3	-	GO:0008236//serine-type peptidase activity	-	--
CL5829.Contig2_All	378	13067.3	3719.67	13579.1	3457.35	-1.97365	down	1.05371e-07	1.53371e-05	--	--	--	--	--	--	--	--	--	--	--	--	--	--	--	--	--	--	--	--	--	--	-	-	-	--
CL5863.Contig1_All	1010	787.333	272.333	806.711	251.505	-1.68146	down	3.61706e-15	2.59478e-12	gi|195114484|ref|XP_002001797.1|	123.2	2e-26	GI14996 [Drosophila mojavensis] >gi|193912372|gb|EDW11239.1| GI14996 [Drosophila mojavensis]	--	--	--	--	--	--	--	--	--	--	--	--	--	K07205	1e-26	120	dpo:Dpse_GA21364	eukaryotic translation initiation factor 4E binding protein 1	GO:0006979//response to oxidative stress;GO:0008340//determination of adult lifespan;GO:0045792//negative regulation of cell size;GO:0042594//response to starvation;GO:0006641//triglyceride metabolic process;GO:0001558//regulation of cell growth;GO:0070129//regulation of mitochondrial translation;GO:0019731//antibacterial humoral response;GO:0045947//negative regulation of translational initiation	GO:0008190//eukaryotic initiation factor 4E binding	-	--
CL5863.Contig2_All	1347	764.667	273.667	785.173	251.912	-1.64009	down	2.64747e-14	1.6413e-11	gi|195114484|ref|XP_002001797.1|	123.2	3e-26	GI14996 [Drosophila mojavensis] >gi|193912372|gb|EDW11239.1| GI14996 [Drosophila mojavensis]	--	--	--	--	--	--	--	--	--	--	--	--	--	K07205	2e-26	120	dpo:Dpse_GA21364	eukaryotic translation initiation factor 4E binding protein 1	GO:0006979//response to oxidative stress;GO:0008340//determination of adult lifespan;GO:0045792//negative regulation of cell size;GO:0042594//response to starvation;GO:0006641//triglyceride metabolic process;GO:0001558//regulation of cell growth;GO:0070129//regulation of mitochondrial translation;GO:0019731//antibacterial humoral response;GO:0045947//negative regulation of translational initiation	GO:0008190//eukaryotic initiation factor 4E binding	-	--
CL5882.Contig2_All	1068	105.667	399.667	107.513	368.825	1.77842	up	7.97434e-11	2.50275e-08	gi|195169965|ref|XP_002025784.1|	486.5	9e-136	GL18259 [Drosophila persimilis] >gi|194110637|gb|EDW32680.1| GL18259 [Drosophila persimilis]	gi|195447169|ref|XM_002071059.1|	77.8	1e-10	Drosophila willistoni GK25615 (Dwil\GK25615), mRNA	sp|B3A0N5|APY_TABYA	344	2e-94	Apyrase OS=Tabanus yao PE=1 SV=1	mlr3017_1	228	2e-59	COG0737	5'-nucleotidase/2',3'-cyclic phosphodiesterase and related esterases	K01081	2e-134	479	dme:Dmel_CG42249	5'-nucleotidase [EC:3.1.3.5]	GO:0009166//nucleotide catabolic process	GO:0008253//5'-nucleotidase activity;GO:0046872//metal ion binding;GO:0017110//nucleoside-diphosphatase activity;GO:0017111//nucleoside-triphosphatase activity;GO:0000166//nucleotide binding	-	--
CL5883.Contig2_All	989	149.333	53.3333	154.409	49.0003	-1.65589	down	9.388e-06	0.000689222	--	--	--	--	--	--	--	--	--	--	--	--	--	--	--	--	--	--	--	--	--	--	-	-	-	--
CL5918.Contig1_All	836	92.6667	23.3333	96.1756	21.4869	-2.16221	down	8.16032e-06	0.000612524	--	--	--	--	gi|90819361|gb|AC184104.1|	63.9	1e-06	Mus musculus chromosome UNK clone CH33-226F23, complete sequence	--	--	--	--	--	--	--	--	--	--	--	--	--	--	-	-	-	--
CL5928.Contig1_All	1830	293.333	693	297.064	635.767	1.09772	up	6.72023e-07	7.62851e-05	gi|198470698|ref|XP_002133551.1|	256.5	3e-66	GA22956 [Drosophila pseudoobscura pseudoobscura] >gi|198145578|gb|EDY72179.1| GA22956 [Drosophila pseudoobscura pseudoobscura]	--	--	--	--	sp|Q552M5|GEFY_DICDI	54.3	9e-07	Ras guanine nucleotide exchange factor Y OS=Dictyostelium discoideum GN=gefY PE=1 SV=2	--	--	--	--	--	--	--	--	--	--	-	-	-	--
CL5928.Contig2_All	1550	305.667	745.667	308.704	683.997	1.14776	up	2.06334e-06	0.000194345	gi|198470698|ref|XP_002133551.1|	259.6	3e-67	GA22956 [Drosophila pseudoobscura pseudoobscura] >gi|198145578|gb|EDY72179.1| GA22956 [Drosophila pseudoobscura pseudoobscura]	--	--	--	--	sp|Q552M5|GEFY_DICDI	54.3	7e-07	Ras guanine nucleotide exchange factor Y OS=Dictyostelium discoideum GN=gefY PE=1 SV=2	--	--	--	--	--	--	--	--	--	--	-	-	-	--
CL5995.Contig1_All	1006	181	458.667	183.879	421.343	1.19624	up	1.08732e-05	0.000782245	gi|125806754|ref|XP_001360154.1|	360.5	7e-98	GA21786 [Drosophila pseudoobscura pseudoobscura] >gi|195149147|ref|XP_002015519.1| GL10976 [Drosophila persimilis] >gi|54635325|gb|EAL24728.1| GA21786 [Drosophila pseudoobscura pseudoobscura] >gi|194109366|gb|EDW31409.1| GL10976 [Drosophila persimilis]	--	--	--	--	sp|P07943|ALDR_RAT	210	3e-54	Aldose reductase OS=Rattus norvegicus GN=Akr1b1 PE=1 SV=3	CAC1958	169	9e-42	COG0656	Aldo/keto reductases, related to diketogulonate reductase	K00011	7e-97	354	dme:Dmel_CG9436	aldehyde reductase [EC:1.1.1.21]	-	GO:0004032//alditol:NADP+ 1-oxidoreductase activity	-	--
CL6001.Contig1_All	5474	1018.67	2779	1044.59	2555.35	1.29059	up	1.15418e-13	6.36906e-11	gi|80979127|gb|ABB54766.1|	1622.5	0	Dicer-2 [Drosophila yakuba]	gi|195335296|ref|XM_002034275.1|	69.9	1e-07	Drosophila sechellia GM19969 (Dsec\GM19969), mRNA	sp|Q6TV19|DICER_DANRE	369	5e-101	Endoribonuclease Dicer OS=Danio rerio GN=dicer1 PE=2 SV=2	TVN1490	108	1e-22	COG1111	ERCC4-like helicases	K11592	1e-103	379	spu:586001	endoribonuclease Dicer [EC:3.1.26.-]	-	GO:0017111//nucleoside-triphosphatase activity;GO:0003676//nucleic acid binding	-	--
CL6020.Contig1_All	1979	2380.33	6901	2410.29	6357.14	1.39917	up	1.78668e-12	7.93982e-10	gi|194753065|ref|XP_001958839.1|	845.1	0	GF12361 [Drosophila ananassae] >gi|190620137|gb|EDV35661.1| GF12361 [Drosophila ananassae]	gi|194753064|ref|XM_001958803.1|	101	1e-17	Drosophila ananassae GF12361 (Dana\GF12361), mRNA	sp|P07192|MAL3_DROME	718	0	Maltase A3 OS=Drosophila melanogaster GN=Mal-A3 PE=2 SV=2	DR1375	355	1e-97	COG0366	Glycosidases	K01187	0	845	dan:Dana_GF12361	alpha-glucosidase [EC:3.2.1.20]	GO:0005975//carbohydrate metabolic process	GO:0004558//alpha-glucosidase activity;GO:0043169//cation binding	-	--
CL6089.Contig1_All	1412	3290	10083.7	3325.17	9317.61	1.48653	up	2.14224e-09	4.80245e-07	gi|195375734|ref|XP_002046655.1|	525.4	2e-147	GJ12999 [Drosophila virilis] >gi|194153813|gb|EDW68997.1| GJ12999 [Drosophila virilis]	gi|33874861|gb|BC010130.2|	63.9	2e-06	Homo sapiens chromosome 7 open reading frame 28B, mRNA (cDNA clone MGC:19819 IMAGE:3953739), complete cds	sp|P04069|CBPB_ASTFL	238	2e-62	Carboxypeptidase B OS=Astacus fluviatilis PE=1 SV=1	YHR132c	137	3e-32	COG2866	Predicted carboxypeptidase	K01290	2e-62	240	dya:Dyak_GE18344	carboxypeptidase A, invertebrate [EC:3.4.17.-]	-	GO:0046872//metal ion binding;GO:0004181//metallocarboxypeptidase activity	-	--
CL6089.Contig2_All	1363	2275	6496	2290.36	5990.8	1.38718	up	1.08684e-08	2.05176e-06	gi|195375734|ref|XP_002046655.1|	525.4	2e-147	GJ12999 [Drosophila virilis] >gi|194153813|gb|EDW68997.1| GJ12999 [Drosophila virilis]	gi|33874861|gb|BC010130.2|	63.9	2e-06	Homo sapiens chromosome 7 open reading frame 28B, mRNA (cDNA clone MGC:19819 IMAGE:3953739), complete cds	sp|P04069|CBPB_ASTFL	238	2e-62	Carboxypeptidase B OS=Astacus fluviatilis PE=1 SV=1	YHR132c	137	3e-32	COG2866	Predicted carboxypeptidase	K01290	2e-62	240	dya:Dyak_GE18344	carboxypeptidase A, invertebrate [EC:3.4.17.-]	-	GO:0046872//metal ion binding;GO:0004181//metallocarboxypeptidase activity	-	--
CL6128.Contig1_All	759	153	35	159.901	31.8331	-2.32858	down	1.49804e-06	0.000150151	gi|22026783|ref|NP_523641.2|	236.1	1e-60	tetraspanin 42Eo [Drosophila melanogaster] >gi|17945095|gb|AAL48608.1| RE08073p [Drosophila melanogaster] >gi|21627795|gb|AAF59300.2| tetraspanin 42Eo [Drosophila melanogaster]	--	--	--	--	sp|P27591|IM23_SCHJA	56.6	5e-08	23 kDa integral membrane protein OS=Schistosoma japonicum PE=2 SV=1	--	--	--	--	--	K06497	9e-10	64.3	dmo:Dmoj_GI19464	CD63 antigen	-	-	GO:0016021//integral to membrane	--
CL6144.Contig1_All	626	477.667	2044	488.185	1888.81	1.95198	up	2.43299e-24	6.43028e-21	gi|433687889|gb|AGB51283.1|	266.2	7e-70	juvenile hormone epoxide hydrolase 2 [Bactrocera dorsalis]	gi|433687888|gb|JX473837.1|	963	0	Bactrocera dorsalis juvenile hormone epoxide hydrolase 2 mRNA, complete cds	sp|Q6U6J0|HYEP_BOMMO	94.7	1e-19	Juvenile hormone epoxide hydrolase OS=Bombyx mori GN=JHEH PE=1 SV=1	--	--	--	--	--	K10719	2e-36	152	dwi:Dwil_GK20692	juvenile hormone epoxide hydrolase	GO:0008152//metabolic process	GO:0004301//epoxide hydrolase activity	-	--
CL6144.Contig2_All	1694	2294.67	7520.67	2349.29	6923.32	1.55924	up	1.63955e-09	3.86535e-07	gi|433687889|gb|AGB51283.1|	953.4	0	juvenile hormone epoxide hydrolase 2 [Bactrocera dorsalis]	gi|433687888|gb|JX473837.1|	2924	0	Bactrocera dorsalis juvenile hormone epoxide hydrolase 2 mRNA, complete cds	sp|Q8MZR6|HYEP1_CTEFE	423	7e-118	Juvenile hormone epoxide hydrolase 1 OS=Ctenocephalides felis GN=EH1 PE=1 SV=3	CAC0719	210	7e-54	COG0596	Predicted hydrolases or acyltransferases (alpha/beta hydrolase superfamily)	K10719	3e-165	582	dvi:Dvir_GJ22430	juvenile hormone epoxide hydrolase	GO:0006719//juvenile hormone catabolic process	GO:0008096//juvenile hormone epoxide hydrolase activity	GO:0043231//intracellular membrane-bounded organelle	--
CL6144.Contig3_All	1816	2724.33	8463	2784.23	7794.1	1.4851	up	9.01026e-07	9.81473e-05	gi|433687889|gb|AGB51283.1|	953.4	0	juvenile hormone epoxide hydrolase 2 [Bactrocera dorsalis]	gi|433687888|gb|JX473837.1|	3186	0	Bactrocera dorsalis juvenile hormone epoxide hydrolase 2 mRNA, complete cds	sp|Q8MZR6|HYEP1_CTEFE	423	7e-118	Juvenile hormone epoxide hydrolase 1 OS=Ctenocephalides felis GN=EH1 PE=1 SV=3	CAC0719	210	7e-54	COG0596	Predicted hydrolases or acyltransferases (alpha/beta hydrolase superfamily)	K10719	3e-165	582	dvi:Dvir_GJ22430	juvenile hormone epoxide hydrolase	GO:0006719//juvenile hormone catabolic process	GO:0008096//juvenile hormone epoxide hydrolase activity	GO:0043231//intracellular membrane-bounded organelle	--
CL6280.Contig2_All	1241	481.333	1069.67	489.07	980.702	1.00377	up	1.38806e-06	0.000141868	gi|125811087|ref|XP_001361743.1|	564.3	4e-159	GA11563 [Drosophila pseudoobscura pseudoobscura] >gi|195153509|ref|XP_002017668.1| GL17186 [Drosophila persimilis] >gi|54636919|gb|EAL26322.1| GA11563 [Drosophila pseudoobscura pseudoobscura] >gi|194113464|gb|EDW35507.1| GL17186 [Drosophila persimilis]	gi|194758003|ref|XM_001961216.1|	113	2e-21	Drosophila ananassae GF11092 (Dana\GF11092), mRNA	sp|Q99489|OXDD_HUMAN	206	1e-52	D-aspartate oxidase OS=Homo sapiens GN=DDO PE=2 SV=1	Rv1905c	102	1e-21	COG0665	Glycine/D-amino acid oxidases (deaminating)	K00272	6e-160	564	dpe:Dper_GL17186	D-aspartate oxidase [EC:1.4.3.1]	GO:0055114//oxidation-reduction process	GO:0003884//D-amino-acid oxidase activity;GO:0000166//nucleotide binding;GO:0008445//D-aspartate oxidase activity	-	--
CL6289.Contig1_All	2003	4837	11877	4902.54	10974	1.16248	up	1.87482e-11	6.82219e-09	gi|83944690|gb|ABC48949.1|	256.9	2e-66	ferritin heavy chain-like [Glossina morsitans morsitans]	gi|195394982|ref|XM_002056080.1|	65.9	7e-07	Drosophila virilis GJ10402 (Dvir\GJ10402), mRNA	sp|P41822|FRI_AEDAE	154	7e-37	Ferritin subunit OS=Aedes aegypti GN=FERH PE=1 SV=2	SA1709	60.5	1e-08	COG1528	Ferritin-like protein	K00522	1e-62	241	dan:Dana_GF16185	ferritin heavy chain [EC:1.16.3.1]	GO:0006879//cellular iron ion homeostasis;GO:0009791//post-embryonic development;GO:0008283//cell proliferation	GO:0008198//ferrous iron binding	GO:0008043//intracellular ferritin complex;GO:0005875//microtubule associated complex;GO:0045169//fusome;GO:0005576//extracellular region;GO:0005794//Golgi apparatus	--
CL6289.Contig2_All	1601	4915	11238	4979.21	10365.6	1.05781	up	6.94764e-11	2.27871e-08	gi|83944690|gb|ABC48949.1|	256.9	2e-66	ferritin heavy chain-like [Glossina morsitans morsitans]	gi|195394982|ref|XM_002056080.1|	65.9	6e-07	Drosophila virilis GJ10402 (Dvir\GJ10402), mRNA	sp|P41822|FRI_AEDAE	154	5e-37	Ferritin subunit OS=Aedes aegypti GN=FERH PE=1 SV=2	SA1709	60.5	8e-09	COG1528	Ferritin-like protein	K00522	9e-63	241	dan:Dana_GF16185	ferritin heavy chain [EC:1.16.3.1]	GO:0006879//cellular iron ion homeostasis;GO:0009791//post-embryonic development;GO:0008283//cell proliferation	GO:0008198//ferrous iron binding	GO:0008043//intracellular ferritin complex;GO:0005875//microtubule associated complex;GO:0045169//fusome;GO:0005576//extracellular region;GO:0005794//Golgi apparatus	--
CL6293.Contig2_All	782	228.667	70.3333	234.587	64.8525	-1.85489	down	6.48667e-09	1.28749e-06	gi|358339569|dbj|GAA47606.1|	55.1	4e-06	hypothetical protein CLF_100574 [Clonorchis sinensis]	gi|194686496|emb|CU682359.9|	65.9	3e-07	Zebrafish DNA sequence from clone ZFOS-510G8 in linkage group 20, complete sequence	--	--	--	--	--	--	--	--	--	--	--	--	--	--	-	-	-	--
CL63.Contig3_All	1631	298.667	907.333	300.089	834.783	1.47601	up	7.24365e-08	1.13317e-05	gi|198453644|ref|XP_002137715.1|	438	7e-121	GA27375 [Drosophila pseudoobscura pseudoobscura] >gi|198132451|gb|EDY68273.1| GA27375 [Drosophila pseudoobscura pseudoobscura]	--	--	--	--	--	--	--	--	--	--	--	--	--	K05719	5e-10	66.6	dan:Dana_GF21041	integrin beta 1	-	GO:0016740//transferase activity	-	--
CL6307.Contig1_All	368	32.6667	1.33333	33.8203	1.26701	-4.73839	down	5.58195e-06	0.000443518	gi|195478676|ref|XP_002100608.1|	127.5	1e-28	GE16086 [Drosophila yakuba] >gi|194188132|gb|EDX01716.1| GE16086 [Drosophila yakuba]	--	--	--	--	sp|P18173|DHGL_DROME	103	7e-23	Glucose dehydrogenase [acceptor] OS=Drosophila melanogaster GN=Gld PE=3 SV=3	mll7609	75.5	2e-14	COG2303	Choline dehydrogenase and related flavoproteins	K00108	2e-28	124	dme:Dmel_CG9509	choline dehydrogenase [EC:1.1.99.1]	GO:0071704;GO:0046693//sperm storage;GO:0007498//mesoderm development;GO:0042335//cuticle development	GO:0016614//oxidoreductase activity, acting on CH-OH group of donors	-	--
CL632.Contig1_All	1655	531	232.667	545.23	213.974	-1.34943	down	3.16698e-06	0.000277061	gi|195128071|ref|XP_002008489.1|	98.2	1e-18	GI13526 [Drosophila mojavensis] >gi|193920098|gb|EDW18965.1| GI13526 [Drosophila mojavensis]	gi|195022722|ref|XM_001985593.1|	73.8	2e-09	Drosophila grimshawi GH14400 (Dgri\GH14400), mRNA	sp|Q5BLY5|ACPH1_APIME	174	5e-43	Venom acid phosphatase Acph-1 OS=Apis mellifera PE=1 SV=1	--	--	--	--	--	K01078	4e-114	412	dme:Dmel_CG9452	acid phosphatase [EC:3.1.3.2]	GO:0006911//phagocytosis, engulfment	GO:0003993//acid phosphatase activity	-	--
CL6322.Contig1_All	1348	306	798.333	307.437	737.484	1.26232	up	4.58986e-08	7.63193e-06	gi|344227164|gb|AEN03039.1|	827.4	0	juvenile hormone-inducible protein 26 [Bactrocera dorsalis]	gi|344227163|gb|JN108762.1|	2569	0	Bactrocera dorsalis clone Bd8 juvenile hormone-inducible protein 26 mRNA, complete cds	--	--	--	--	--	--	--	--	--	--	--	--	--	--	-	-	-	--
CL6338.Contig2_All	6142	814	1994.33	822.776	1835.08	1.15727	up	6.88022e-08	1.09335e-05	gi|157109781|ref|XP_001650820.1|	83.2	2e-13	collagen alpha chain, anopheles [Aedes aegypti] >gi|108878922|gb|EAT43147.1| AAEL005386-PA [Aedes aegypti]	gi|374720899|gb|JQ042687.1|	63.9	9e-06	Anopheles stephensi AGAP013171-PA (AGAP013171) and AGAP002299-PA (AGAP002299) genes, complete cds	sp|P20908|CO5A1_HUMAN	1477	0	Collagen alpha-1(V) chain OS=Homo sapiens GN=COL5A1 PE=1 SV=3	Cgl1939	85.5	1e-15	COG0532	Translation initiation factor 2 (IF-2; GTPase)	K06236	0	2129	aag:AaeL_AAEL005386	collagen, type I/II/III/V/XI, alpha	-	-	-	--
CL6345.Contig1_All	716	78.6667	243.667	79.1613	224.943	1.50669	up	2.84447e-06	0.000256442	gi|195117914|ref|XP_002003490.1|	97.1	8e-19	GI17940 [Drosophila mojavensis] >gi|193914065|gb|EDW12932.1| GI17940 [Drosophila mojavensis]	--	--	--	--	--	--	--	--	--	--	--	--	--	--	--	--	--	--	-	-	-	--
CL6384.Contig1_All	1489	113.667	582	115.041	535.012	2.21743	up	2.09866e-13	1.08646e-10	gi|198455269|ref|XP_001359925.2|	481.5	5e-134	GA19751 [Drosophila pseudoobscura pseudoobscura] >gi|198133172|gb|EAL29077.2| GA19751 [Drosophila pseudoobscura pseudoobscura]	--	--	--	--	sp|Q91280|UGT3_PLEPL	232	2e-60	UDP-glucuronosyltransferase (Fragment) OS=Pleuronectes platessa GN=ugt3 PE=2 SV=1	BS_yojK	69.7	1e-11	COG1819	Glycosyl transferases, related to UDP-glucuronosyltransferase	K00699	6e-135	481	dpo:Dpse_GA19751	glucuronosyltransferase [EC:2.4.1.17]	-	GO:0016758//transferase activity, transferring hexosyl groups	-	--
CL6384.Contig2_All	1909	447.667	1122	458.784	1034.07	1.17244	up	2.90274e-09	6.31012e-07	gi|198455269|ref|XP_001359925.2|	490	1e-136	GA19751 [Drosophila pseudoobscura pseudoobscura] >gi|198133172|gb|EAL29077.2| GA19751 [Drosophila pseudoobscura pseudoobscura]	--	--	--	--	sp|Q63886|UD11_MOUSE	230	7e-60	UDP-glucuronosyltransferase 1-1 OS=Mus musculus GN=Ugt1a1 PE=2 SV=2	BS_yojK	70.9	8e-12	COG1819	Glycosyl transferases, related to UDP-glucuronosyltransferase	K00699	2e-137	489	dpo:Dpse_GA19751	glucuronosyltransferase [EC:2.4.1.17]	-	GO:0016758//transferase activity, transferring hexosyl groups	-	--
CL6403.Contig2_All	379	88.6667	269.667	89.326	248.934	1.47861	up	1.66904e-06	0.000163377	gi|11096207|gb|AAG30235.1|	117.9	1e-25	serine protease K16/F1R1 [Chrysomya bezziana]	--	--	--	--	sp|P29786|TRY3_AEDAE	74.7	4e-14	Trypsin 3A1 OS=Aedes aegypti GN=AAEL007818 PE=2 SV=2	VC1649	48.9	2e-06	COG5640	Secreted trypsin-like serine protease	K01362	1e-16	84.7	dme:Dmel_CG2071	[EC:3.4.21.-]	-	GO:0003824//catalytic activity	-	--
CL6408.Contig1_All	1467	199.667	573	206.257	528.387	1.35715	up	5.4729e-09	1.11718e-06	gi|85857612|gb|ABC86341.1|	117.1	2e-24	IP14124p [Drosophila melanogaster]	--	--	--	--	--	--	--	--	alr7261	54.7	4e-07	COG1864	DNA/RNA endonuclease G, NUC1	--	--	--	--	--	-	-	-	--
CL6471.Contig1_All	1713	35	841.667	34.7897	775.044	4.47755	up	7.44972e-06	0.000565953	gi|195488348|ref|XP_002092276.1|	403.3	2e-110	GE11755 [Drosophila yakuba] >gi|194178377|gb|EDW91988.1| GE11755 [Drosophila yakuba]	--	--	--	--	sp|B2D0J5|EST6_APIME	230	6e-60	Venom carboxylesterase-6 OS=Apis mellifera PE=2 SV=1	BS_pnbA	170	6e-42	COG2272	Carboxylesterase type B	K01063	3e-111	403	dya:Dyak_GE11755	juvenile-hormone esterase [EC:3.1.1.59]	GO:0006719//juvenile hormone catabolic process;GO:0060179//male mating behavior;GO:0048149//behavioral response to ethanol	GO:0004453//juvenile-hormone esterase activity;GO:0004091//carboxylesterase activity;GO:0005515//protein binding	GO:0005739//mitochondrion	--
CL6506.Contig2_All	2081	1629	754	1688.77	695.842	-1.27914	down	8.52111e-08	1.29274e-05	--	--	--	--	gi|375225738|gb|JN768028.1|	65.9	7e-07	Cyprinus carpio clone 765727 microsatellite sequence	--	--	--	--	--	--	--	--	--	--	--	--	--	--	-	-	-	--
CL6514.Contig2_All	1626	132.667	39	134.805	36.0983	-1.90087	down	1.81367e-06	0.000173808	gi|195386208|ref|XP_002051796.1|	109	7e-22	GJ10392 [Drosophila virilis] >gi|194148253|gb|EDW63951.1| GJ10392 [Drosophila virilis]	gi|254946121|gb|FJ529508.1|	119	4e-23	Bactrocera cucurbitae microsatellite BcuG3.4 sequence	sp|Q55F68|CYAD_DICDI	42.4	8e-10	Adenylate cyclase, terminal-differentiation specific OS=Dictyostelium discoideum GN=acrA PE=1 SV=1	--	--	--	--	--	K08518	7e-10	66.2	dvi:Dvir_GJ15915	syntaxin-binding protein 5	-	-	-	--
CL6547.Contig1_All	1029	183	1263.33	187.184	1169.38	2.64321	up	2.08362e-28	8.04856e-25	gi|390177422|ref|XP_002137188.2|	107.8	9e-22	GA26708 [Drosophila pseudoobscura pseudoobscura] >gi|388859037|gb|EDY67746.2| GA26708 [Drosophila pseudoobscura pseudoobscura]	--	--	--	--	sp|P83118|MTH11_DROME	96.7	8e-20	Probable G-protein coupled receptor Mth-like 11 OS=Drosophila melanogaster GN=mthl11 PE=3 SV=2	--	--	--	--	--	K04599	3e-19	96.3	dpo:Dpse_GA19967	G protein-coupled receptor Mth (Methuselah protein)	GO:0044699	-	-	--
CL6547.Contig2_All	1044	178.333	1223	182.511	1131.3	2.63192	up	1.39884e-34	1.17074e-30	gi|390177422|ref|XP_002137188.2|	107.8	9e-22	GA26708 [Drosophila pseudoobscura pseudoobscura] >gi|388859037|gb|EDY67746.2| GA26708 [Drosophila pseudoobscura pseudoobscura]	--	--	--	--	sp|P83118|MTH11_DROME	96.7	8e-20	Probable G-protein coupled receptor Mth-like 11 OS=Drosophila melanogaster GN=mthl11 PE=3 SV=2	--	--	--	--	--	K04599	4e-19	96.3	dpo:Dpse_GA19967	G protein-coupled receptor Mth (Methuselah protein)	GO:0044699	-	-	--
CL6558.Contig2_All	970	119.333	27.3333	123.234	25.0683	-2.29747	down	1.70273e-07	2.34902e-05	--	--	--	--	gi|238739093|gb|GQ189222.1|	79.8	2e-11	Agkistrodon contortrix clone E33DIFJ02GK1VS microsatellite sequence	--	--	--	--	--	--	--	--	--	--	--	--	--	--	-	-	-	--
CL6577.Contig2_All	2682	320.333	1023.67	327.069	942.108	1.5263	up	1.44107e-13	7.86571e-11	gi|45551517|ref|NP_729143.2|	345.1	1e-92	lethal (3) malignant blood neoplasm [Drosophila melanogaster] >gi|41712419|sp|P52302.2|MBN_DROME RecName: Full=Protein lethal(3)malignant blood neoplasm 1; AltName: Full=Mbn(83) >gi|45446038|gb|AAN12238.2| lethal (3) malignant blood neoplasm [Drosophila melanogaster]	gi|375190022|gb|JN732312.1|	75.8	1e-09	Cyprinus carpio clone 316672 microsatellite sequence	sp|P52302|MBN_DROME	345	4e-94	Protein lethal(3)malignant blood neoplasm 1 OS=Drosophila melanogaster GN=l(3)mbn PE=2 SV=2	XF0818	102	3e-21	COG2730	Endoglucanase	K07604	2e-19	98.6	mmu:107656	type I keratin, acidic	-	-	-	--
CL6592.Contig2_All	1329	94	275.667	94.7048	254.904	1.42844	up	2.85504e-06	0.000256933	--	--	--	--	gi|56280758|emb|CR681127.2|	65.9	5e-07	Tetraodon nigroviridis full-length cDNA	--	--	--	--	--	--	--	--	--	--	--	--	--	--	-	-	-	--
CL666.Contig1_All	1088	70.3333	221.667	72.6092	203.563	1.48725	up	4.5603e-06	0.000371753	gi|195135657|ref|XP_002012249.1|	45.1	3e-108	GI16871 [Drosophila mojavensis] >gi|193918513|gb|EDW17380.1| GI16871 [Drosophila mojavensis]	gi|194749180|ref|XM_001956982.1|	73.8	2e-09	Drosophila ananassae GF10214 (Dana\GF10214), mRNA	sp|Q924S1|PLCD_RAT	213	8e-55	1-acyl-sn-glycerol-3-phosphate acyltransferase delta OS=Rattus norvegicus GN=Agpat4 PE=2 SV=1	SPBC428.14	113	5e-25	COG0204	1-acyl-sn-glycerol-3-phosphate acyltransferase	K13523	4e-109	372	dmo:Dmoj_GI16871	lysophosphatidic acid acyltransferase / lysophosphatidylinositol acyltransferase [EC:2.3.1.51 2.3.1.-]	GO:0008152//metabolic process	GO:0003841//1-acylglycerol-3-phosphate O-acyltransferase activity	-	--
CL6661.Contig1_All	1620	106.667	318.333	110.584	292.12	1.40141	up	5.43607e-07	6.42655e-05	gi|195452062|ref|XP_002073196.1|	641	0	GK13998 [Drosophila willistoni] >gi|194169281|gb|EDW84182.1| GK13998 [Drosophila willistoni]	gi|442618528|ref|NM_144369.3|	75.8	6e-10	Drosophila melanogaster Ugt86Da (Ugt86Da), mRNA	sp|Q9HAW9|UD18_HUMAN	240	8e-63	UDP-glucuronosyltransferase 1-8 OS=Homo sapiens GN=UGT1A8 PE=1 SV=1	mlr4194	63.9	8e-10	COG1819	Glycosyl transferases, related to UDP-glucuronosyltransferase	K00699	4e-155	548	dpo:Dpse_GA19758	glucuronosyltransferase [EC:2.4.1.17]	-	GO:0015020//glucuronosyltransferase activity	-	--
CL6661.Contig2_All	1771	121.667	474.667	125.916	435.284	1.7895	up	2.26854e-12	9.82043e-10	gi|195452062|ref|XP_002073196.1|	641	0	GK13998 [Drosophila willistoni] >gi|194169281|gb|EDW84182.1| GK13998 [Drosophila willistoni]	gi|442618528|ref|NM_144369.3|	75.8	7e-10	Drosophila melanogaster Ugt86Da (Ugt86Da), mRNA	sp|Q9HAW9|UD18_HUMAN	240	8e-63	UDP-glucuronosyltransferase 1-8 OS=Homo sapiens GN=UGT1A8 PE=1 SV=1	mlr4194	63.9	8e-10	COG1819	Glycosyl transferases, related to UDP-glucuronosyltransferase	K00699	4e-155	548	dpo:Dpse_GA19758	glucuronosyltransferase [EC:2.4.1.17]	-	GO:0015020//glucuronosyltransferase activity	-	--
CL667.Contig2_All	1252	259	823.333	259.593	760.186	1.5501	up	4.15621e-10	1.13428e-07	gi|195401939|ref|XP_002059568.1|	330.5	1e-88	GJ14755 [Drosophila virilis] >gi|194147275|gb|EDW62990.1| GJ14755 [Drosophila virilis]	--	--	--	--	sp|P42279|TRYU_DROME	162	2e-39	Trypsin eta OS=Drosophila melanogaster GN=etaTry PE=2 SV=2	VC1649	96.7	8e-20	COG5640	Secreted trypsin-like serine protease	K01362	6e-54	212	dpo:Dpse_GA13240	[EC:3.4.21.-]	GO:0006508//proteolysis	GO:0004252//serine-type endopeptidase activity	-	--
CL675.Contig14_All	2077	193	450.333	199.567	413.833	1.05218	up	1.31244e-05	0.000904057	gi|195112835|ref|XP_002000977.1|	397.1	1e-108	GI10538 [Drosophila mojavensis] >gi|193917571|gb|EDW16438.1| GI10538 [Drosophila mojavensis]	--	--	--	--	sp|Q24151|STAT_DROME	370	5e-102	Signal transducer and transcription activator OS=Drosophila melanogaster GN=Stat92E PE=1 SV=1	--	--	--	--	--	K11224	2e-109	397	dmo:Dmoj_GI10538	signal transducer and activator of transcription 5B	GO:0007425//epithelial cell fate determination, open tracheal system;GO:0008348//negative regulation of antimicrobial humoral response;GO:0007442//hindgut morphogenesis;GO:0042078//germ-line stem cell division;GO:0030713//ovarian follicle cell stalk formation;GO:0046425//regulation of JAK-STAT cascade;GO:0071481//cellular response to X-ray;GO:0007616//long-term memory;GO:0035019//somatic stem cel…	GO:0005515//protein binding;GO:0001077//RNA polymerase II core promoter proximal region sequence-specific DNA binding transcription factor activity involved in positive regulation of transcription;GO:0003677//DNA binding	GO:0005737//cytoplasm;GO:0005634//nucleus	--
CL675.Contig4_All	2277	178	430.333	183.023	395.363	1.11115	up	7.48128e-06	0.000567492	gi|195112835|ref|XP_002000977.1|	399.4	4e-109	GI10538 [Drosophila mojavensis] >gi|193917571|gb|EDW16438.1| GI10538 [Drosophila mojavensis]	--	--	--	--	sp|Q24151|STAT_DROME	378	3e-104	Signal transducer and transcription activator OS=Drosophila melanogaster GN=Stat92E PE=1 SV=1	--	--	--	--	--	K11224	5e-110	399	dmo:Dmoj_GI10538	signal transducer and activator of transcription 5B	GO:0007425//epithelial cell fate determination, open tracheal system;GO:0008348//negative regulation of antimicrobial humoral response;GO:0007442//hindgut morphogenesis;GO:0042078//germ-line stem cell division;GO:0030713//ovarian follicle cell stalk formation;GO:0046425//regulation of JAK-STAT cascade;GO:0071481//cellular response to X-ray;GO:0007616//long-term memory;GO:0035019//somatic stem cel…	GO:0005515//protein binding;GO:0001077//RNA polymerase II core promoter proximal region sequence-specific DNA binding transcription factor activity involved in positive regulation of transcription;GO:0003677//DNA binding	GO:0005737//cytoplasm;GO:0005634//nucleus	--
CL679.Contig2_All	676	3853.33	9152	3922.81	8410.93	1.10038	up	3.87288e-07	4.82762e-05	gi|195013656|ref|XP_001983881.1|	136.3	1e-30	GH16140 [Drosophila grimshawi] >gi|193897363|gb|EDV96229.1| GH16140 [Drosophila grimshawi]	gi|195013655|ref|XM_001983845.1|	105	3e-19	Drosophila grimshawi GH16140 (Dgri\GH16140), mRNA	sp|Q5FXM5|ACBP_DICDI	90.5	3e-18	Acyl-CoA-binding protein OS=Dictyostelium discoideum GN=acbA PE=1 SV=1	DR0166	65.9	6e-11	COG4281	Acyl-CoA-binding protein	K08762	7e-16	84.3	dre:393831	diazepam-binding inhibitor (GABA receptor modulator, acyl-CoA-binding protein)	GO:0042049//cellular acyl-CoA homeostasis	GO:0050809//diazepam binding;GO:0000062//fatty-acyl-CoA binding;GO:0004857//enzyme inhibitor activity	-	--
CL6793.Contig1_All	2829	646	1476.33	661.832	1358.64	1.03762	up	2.67211e-08	4.69171e-06	gi|194744419|ref|XP_001954692.1|	863.6	0	GF16618 [Drosophila ananassae] >gi|190627729|gb|EDV43253.1| GF16618 [Drosophila ananassae]	gi|195445385|ref|XM_002070264.1|	615	1e-172	Drosophila willistoni GK11984 (Dwil\GK11984), mRNA	sp|Q66JF3|MKNK1_XENTR	426	1e-118	MAP kinase-interacting serine/threonine-protein kinase 1 OS=Xenopus tropicalis GN=mknk1 PE=2 SV=1	SPAC14C4.03	119	2e-26	COG0515	Serine/threonine protein kinase	K04372	0	863	dan:Dana_GF16618	MAP kinase interacting serine/threonine kinase [EC:2.7.11.1]	GO:0040008//regulation of growth;GO:0006468//protein phosphorylation;GO:0046580//negative regulation of Ras protein signal transduction;GO:0007017//microtubule-based process	GO:0004674//protein serine/threonine kinase activity;GO:0005524//ATP binding	GO:0005874//microtubule;GO:0005813//centrosome;GO:0005635//nuclear envelope;GO:0005737//cytoplasm	--
CL6794.Contig1_All	852	46.3333	161.667	46.8704	148.275	1.66152	up	1.37718e-05	0.000933289	gi|195012019|ref|XP_001983434.1|	258.1	3e-67	GH15585 [Drosophila grimshawi] >gi|193896916|gb|EDV95782.1| GH15585 [Drosophila grimshawi]	gi|195590830|ref|XM_002085112.1|	83.8	1e-12	Drosophila simulans GD12465 (Dsim\GD12465), mRNA	sp|Q5F4B8|S46A3_CHICK	65.9	1e-10	Solute carrier family 46 member 3 OS=Gallus gallus GN=SLC46A3 PE=2 SV=1	--	--	--	--	--	K14613	5e-68	258	dgr:Dgri_GH15585	MFS transporter, PCFT/HCP family, solute carrier family 46 (folate transporter), member 1/3	GO:0055085//transmembrane transport	GO:0004016//adenylate cyclase activity	GO:0016021//integral to membrane	--
CL681.Contig1_All	1372	143.667	466.333	147.164	428.702	1.54255	up	1.08517e-09	2.65819e-07	gi|195426507|ref|XP_002061372.1|	419.5	2e-115	GK20760 [Drosophila willistoni] >gi|194157457|gb|EDW72358.1| GK20760 [Drosophila willistoni]	gi|460115794|gb|GAFU01012259.1|	77.8	1e-10	TSA: Spodoptera exigua comp1118_c0_seq1 transcribed RNA sequence	sp|P14754|SERA_MANSE	256	8e-68	Alaserpin OS=Manduca sexta PE=1 SV=1	MA3388	208	2e-53	COG4826	Serine protease inhibitor	K13963	3e-116	419	dwi:Dwil_GK20760	serpin B	GO:0010951//negative regulation of endopeptidase activity;GO:0030162//regulation of proteolysis;GO:0060570//negative regulation of peptide hormone processing	GO:0004869//cysteine-type endopeptidase inhibitor activity;GO:0004867//serine-type endopeptidase inhibitor activity	GO:0005615//extracellular space;GO:0005783//endoplasmic reticulum	--
CL681.Contig5_All	1433	177.333	431.333	184.341	396.826	1.10613	up	6.12824e-06	0.000480837	gi|195426507|ref|XP_002061372.1|	423.3	1e-116	GK20760 [Drosophila willistoni] >gi|194157457|gb|EDW72358.1| GK20760 [Drosophila willistoni]	gi|347965165|ref|XM_314159.5|	75.8	5e-10	Anopheles gambiae str. PEST AGAP005246-PA (SRPN10) mRNA, complete cds	sp|P14754|SERA_MANSE	240	5e-63	Alaserpin OS=Manduca sexta PE=1 SV=1	MA3388	206	1e-52	COG4826	Serine protease inhibitor	K13963	2e-117	423	dwi:Dwil_GK20760	serpin B	GO:0010951//negative regulation of endopeptidase activity;GO:0030162//regulation of proteolysis;GO:0060570//negative regulation of peptide hormone processing	GO:0004869//cysteine-type endopeptidase inhibitor activity;GO:0004867//serine-type endopeptidase inhibitor activity	GO:0005615//extracellular space;GO:0005783//endoplasmic reticulum	--
CL6928.Contig1_All	3264	222	544	225.517	500.389	1.14981	up	1.11336e-06	0.000117702	gi|195165912|ref|XP_002023782.1|	905.6	0	GL27266 [Drosophila persimilis] >gi|194105942|gb|EDW27985.1| GL27266 [Drosophila persimilis]	--	--	--	--	sp|Q07113|MPRI_MOUSE	179	4e-44	Cation-independent mannose-6-phosphate receptor OS=Mus musculus GN=Igf2r PE=1 SV=1	--	--	--	--	--	K06564	0	908	dpo:Dpse_GA15985	insulin-like growth factor 2 receptor	GO:0007041//lysosomal transport;GO:0006892//post-Golgi vesicle-mediated transport	GO:0005515//protein binding	GO:0030136//clathrin-coated vesicle;GO:0005802//trans-Golgi network;GO:0048471//perinuclear region of cytoplasm	--
CL7011.Contig1_All	1669	5257.33	2327	5412.67	2159.58	-1.32559	down	8.56184e-11	2.67044e-08	--	--	--	--	--	--	--	--	--	--	--	--	--	--	--	--	--	--	--	--	--	--	-	-	-	--
CL7040.Contig12_All	2039	755.333	313.333	766.11	288.897	-1.407	down	2.35134e-07	3.13196e-05	gi|270003000|gb|EEZ99447.1|	66.6	5e-09	hypothetical protein TcasGA2_TC030733, partial [Tribolium castaneum]	--	--	--	--	sp|Q6TDP4|KLH17_HUMAN	135	5e-31	Kelch-like protein 17 OS=Homo sapiens GN=KLHL17 PE=2 SV=1	--	--	--	--	--	K10442	5e-34	146	tca:661961	kelch-like protein 1/4/5	-	-	-	--
CL718.Contig2_All	1991	2301	6153.33	2293.24	5660.63	1.30357	up	1.03282e-05	0.000749478	gi|195381853|ref|XP_002049658.1|	730.7	0	GJ21712 [Drosophila virilis] >gi|194144455|gb|EDW60851.1| GJ21712 [Drosophila virilis]	--	--	--	--	sp|P07191|MAL1_DROME	719	0	Probable maltase D OS=Drosophila melanogaster GN=LvpD PE=2 SV=2	DR1375	351	2e-96	COG0366	Glycosidases	K01187	0	730	dvi:Dvir_GJ21712	alpha-glucosidase [EC:3.2.1.20]	GO:0006006//glucose metabolic process	GO:0004558//alpha-glucosidase activity	-	--
CL734.Contig3_All	770	418.667	1124	421.344	1035.63	1.29744	up	1.64715e-10	4.80892e-08	gi|195455508|ref|XP_002074751.1|	228.4	2e-58	GK22988 [Drosophila willistoni] >gi|194170836|gb|EDW85737.1| GK22988 [Drosophila willistoni]	--	--	--	--	sp|P20432|GSTT1_DROME	150	4e-36	Glutathione S-transferase 1-1 OS=Drosophila melanogaster GN=GstD1 PE=1 SV=1	PA1655	79	8e-15	COG0625	Glutathione S-transferase	K00799	4e-59	228	dwi:Dwil_GK22988	glutathione S-transferase [EC:2.5.1.18]	GO:0006749//glutathione metabolic process	GO:0004364//glutathione transferase activity	-	--
CL744.Contig1_All	3167	145.667	422.667	148.735	389.914	1.39041	up	7.7553e-08	1.19692e-05	gi|195500100|ref|XP_002097230.1|	161	3e-37	GE26108 [Drosophila yakuba] >gi|194183331|gb|EDW96942.1| GE26108 [Drosophila yakuba]	gi|195394793|ref|XM_002055991.1|	595	1e-166	Drosophila virilis GJ10450 (Dvir\GJ10450), mRNA	sp|Q9VEN1|FLNA_DROME	1608	0	Filamin-A OS=Drosophila melanogaster GN=cher PE=1 SV=2	SPAC15A10.08	149	2e-35	COG5069	Ca2+-binding actin-bundling protein fimbrin/plastin (EF-Hand superfamily)	K04437	0	1774	dya:Dyak_GE26108	filamin	GO:0008340//determination of adult lifespan;GO:0048149//behavioral response to ethanol;GO:0035204//negative regulation of lamellocyte differentiation;GO:0008355//olfactory learning;GO:0030708//germarium-derived female germ-line cyst encapsulation;GO:0008302//female germline ring canal formation, actin assembly;GO:0007067//mitosis;GO:0008104//protein localization;GO:0008045//motor neuron axon guid…	GO:0030246//carbohydrate binding;GO:0003779//actin binding	GO:0035182//female germline ring canal outer rim;GO:0035183//female germline ring canal inner rim	--
CL778.Contig2_All	1268	1499	3952.67	1545.91	3641.44	1.23605	up	1.5127e-13	8.16796e-11	gi|194756776|ref|XP_001960651.1|	186	3e-45	GF11395 [Drosophila ananassae] >gi|190621949|gb|EDV37473.1| GF11395 [Drosophila ananassae]	--	--	--	--	sp|Q9VWU1|PSH_DROME	120	5e-27	Serine protease persephone OS=Drosophila melanogaster GN=psh PE=1 SV=1	VC1200	72	2e-12	COG5640	Secreted trypsin-like serine protease	K09640	1e-31	138	api:100166365	transmembrane protease, serine 9 [EC:3.4.21.-]	-	GO:0003824//catalytic activity	-	--
CL78.Contig1_All	1839	347.333	931.333	352.093	863.198	1.29373	up	4.46174e-07	5.45136e-05	gi|281362709|ref|NP_001163753.1|	882.1	0	beta-Tubulin at 97EF, isoform B [Drosophila melanogaster] >gi|21428640|gb|AAM49980.1| LP10436p [Drosophila melanogaster] >gi|272477210|gb|ACZ95047.1| beta-Tubulin at 97EF, isoform B [Drosophila melanogaster]	gi|442621486|ref|NM_001170282.2|	737	0	Drosophila melanogaster beta-Tubulin at 97EF (betaTub97EF), transcript variant B, mRNA	sp|O17449|TBB1_MANSE	827	0	Tubulin beta-1 chain OS=Manduca sexta PE=2 SV=1	ECU03g0820i	747	0	COG5023	Tubulin	K07375	0	882	dme:Dmel_CG4869	tubulin beta	GO:0051298//centrosome duplication;GO:0051258//protein polymerization;GO:0006184//GTP catabolic process	GO:0003924//GTPase activity;GO:0005200//structural constituent of cytoskeleton;GO:0005525//GTP binding	GO:0005874//microtubule;GO:0005737//cytoplasm	--
CL795.Contig1_All	3519	1127	485.667	1158.44	448.986	-1.36744	down	1.93075e-12	8.43083e-10	gi|195432715|ref|XP_002064362.1|	279.3	0	GK19734 [Drosophila willistoni] >gi|194160447|gb|EDW75348.1| GK19734 [Drosophila willistoni]	gi|195434255|ref|XM_002065083.1|	89.7	9e-14	Drosophila willistoni GK14845 (Dwil\GK14845), mRNA	sp|Q01158|LUCI_LUCLA	203	1e-71	Luciferin 4-monooxygenase OS=Luciola lateralis PE=2 SV=1	PAE1379	147	6e-66	COG0318	Acyl-CoA synthetases (AMP-forming)/AMP-acid ligases II	K00666	4e-38	111	mgp:100538703	fatty-acyl-CoA synthase [EC:6.2.1.-]	GO:0007417//central nervous system development;GO:0071616//acyl-CoA biosynthetic process;GO:0048132//female germ-line stem cell division;GO:0009062//fatty acid catabolic process;GO:0031054//pre-miRNA processing;GO:0030422//production of siRNA involved in RNA interference;GO:0019433//triglyceride catabolic process;GO:0070920//regulation of production of small RNA involved in gene silencing by RNA;…	GO:0005515//protein binding;GO:0004467//long-chain fatty acid-CoA ligase activity;GO:0003725//double-stranded RNA binding	GO:0016442//RNA-induced silencing complex;GO:0005737//cytoplasm	--
CL795.Contig2_All	3863	1379.33	672.333	1413.46	620.768	-1.1871	down	1.47097e-10	4.34507e-08	gi|195432715|ref|XP_002064362.1|	167.9	3e-39	GK19734 [Drosophila willistoni] >gi|194160447|gb|EDW75348.1| GK19734 [Drosophila willistoni]	gi|195434255|ref|XM_002065083.1|	89.7	1e-13	Drosophila willistoni GK14845 (Dwil\GK14845), mRNA	sp|Q54P77|4CL1_DICDI	265	8e-70	Probable 4-coumarate--CoA ligase 1 OS=Dictyostelium discoideum GN=4cl1 PE=3 SV=1	BH3104	229	2e-59	COG0318	Acyl-CoA synthetases (AMP-forming)/AMP-acid ligases II	K01904	3e-51	204	cel:ZK1127.2	4-coumarate--CoA ligase [EC:6.2.1.12]	GO:0007417//central nervous system development;GO:0071616//acyl-CoA biosynthetic process;GO:0048132//female germ-line stem cell division;GO:0009062//fatty acid catabolic process;GO:0031054//pre-miRNA processing;GO:0030422//production of siRNA involved in RNA interference;GO:0019433//triglyceride catabolic process;GO:0070920//regulation of production of small RNA involved in gene silencing by RNA;…	GO:0005515//protein binding;GO:0004467//long-chain fatty acid-CoA ligase activity;GO:0003725//double-stranded RNA binding	GO:0016442//RNA-induced silencing complex;GO:0005737//cytoplasm	--
CL811.Contig1_All	2480	165.333	421.333	167.578	389.842	1.21806	up	2.35452e-06	0.000216151	gi|320544348|ref|NP_001189002.1|	867.1	0	matrix metalloproteinase 1, isoform H [Drosophila melanogaster] >gi|318068688|gb|ADV37248.1| matrix metalloproteinase 1, isoform H [Drosophila melanogaster]	gi|157110774|ref|XM_001651191.1|	190	2e-44	Aedes aegypti matrix metalloproteinase partial mRNA	sp|Q9GLE4|MMP14_BOVIN	331	5e-90	Matrix metalloproteinase-14 OS=Bos taurus GN=MMP14 PE=2 SV=1	--	--	--	--	--	K07763	0	855	dpo:Dpse_GA18484	matrix metalloproteinase-14 (membrane-inserted) [EC:3.4.24.80]	GO:0034769//basement membrane disassembly;GO:0007561//imaginal disc eversion;GO:0035071//salivary gland cell autophagic cell death;GO:0002168//instar larval development;GO:0006508//proteolysis;GO:0007155//cell adhesion;GO:0035001//dorsal trunk growth, open tracheal system;GO:0007591//molting cycle, chitin-based cuticle;GO:0035159//regulation of tube length, open tracheal system;GO:0042246//tissue…	GO:0008270//zinc ion binding;GO:0005509//calcium ion binding;GO:0004222//metalloendopeptidase activity	GO:0030425//dendrite;GO:0031012//extracellular matrix	--
CL816.Contig1_All	717	5483.33	1415.33	5692.4	1306.67	-2.12314	down	6.99713e-12	2.72378e-09	gi|268575752|ref|XP_002642856.1|	54.3	6e-06	Hypothetical protein CBG15126 [Caenorhabditis briggsae]	--	--	--	--	sp|Q925I0|KR192_MOUSE	77.4	3e-14	Keratin-associated protein 19-2 OS=Mus musculus GN=Krtap19-2 PE=2 SV=1	slr1403_2	55.5	9e-08	COG2931	RTX toxins and related Ca2+-binding proteins	K14651	9e-14	77.4	ecb:100071562	transcription initiation factor TFIID subunit 15	-	-	-	--
CL816.Contig2_All	687	4647	1099	4753.4	1014.51	-2.22818	down	7.26313e-20	1.01313e-16	gi|195036944|ref|XP_001989928.1|	87.8	4e-16	GH19062 [Drosophila grimshawi] >gi|193894124|gb|EDV92990.1| GH19062 [Drosophila grimshawi]	gi|195445758|ref|XM_002070436.1|	61.9	4e-06	Drosophila willistoni GK12080 (Dwil\GK12080), mRNA	sp|O44662|NLP31_CAEEL	70.9	2e-12	Neuropeptide-like protein 31 OS=Caenorhabditis elegans GN=nlp-31 PE=2 SV=1	slr1403_2	55.1	1e-07	COG2931	RTX toxins and related Ca2+-binding proteins	K03102	1e-11	70.1	ame:408936	squid	-	-	-	--
CL831.Contig1_All	1576	75	274.333	76.3357	253.034	1.7289	up	2.70129e-08	4.72641e-06	gi|195450124|ref|XP_002072375.1|	82	9e-14	GK22360 [Drosophila willistoni] >gi|194168460|gb|EDW83361.1| GK22360 [Drosophila willistoni]	gi|195395793|ref|XM_002056483.1|	109	4e-20	Drosophila virilis GJ10184 (Dvir\GJ10184), mRNA	sp|P91660|L259_DROME	654	0	Probable multidrug resistance-associated protein lethal(2)03659 OS=Drosophila melanogaster GN=l(2)03659 PE=2 SV=3	SPBC359.05	358	1e-98	COG1132	ABC-type multidrug transport system, ATPase and permease components	K05673	0	739	dwi:Dwil_GK22360	ATP-binding cassette, subfamily C (CFTR/MRP), member 4	GO:0042060//wound healing;GO:0055085//transmembrane transport;GO:0006200//ATP catabolic process	GO:0008559//xenobiotic-transporting ATPase activity;GO:0005524//ATP binding	GO:0016021//integral to membrane;GO:0043190//ATP-binding cassette (ABC) transporter complex	--
CL831.Contig3_All	5617	310	1087.33	310.074	996.876	1.6848	up	7.39945e-09	1.42912e-06	gi|442620000|ref|NP_001262747.1|	1991.1	0	CG4562, isoform E [Drosophila melanogaster] >gi|440217645|gb|AGB96127.1| CG4562, isoform E [Drosophila melanogaster]	gi|195431637|ref|XM_002063799.1|	139	2e-28	Drosophila willistoni GK15696 (Dwil\GK15696), mRNA	sp|P91660|L259_DROME	1411	0	Probable multidrug resistance-associated protein lethal(2)03659 OS=Drosophila melanogaster GN=l(2)03659 PE=2 SV=3	YDR135c	714	0	COG1132	ABC-type multidrug transport system, ATPase and permease components	K05673	0	1972	dpo:Dpse_GA18260	ATP-binding cassette, subfamily C (CFTR/MRP), member 4	GO:0042060//wound healing;GO:0055085//transmembrane transport;GO:0006200//ATP catabolic process	GO:0008559//xenobiotic-transporting ATPase activity;GO:0005524//ATP binding	GO:0016021//integral to membrane;GO:0043190//ATP-binding cassette (ABC) transporter complex	--
CL839.Contig3_All	955	650.333	1496.33	654.484	1376.56	1.07264	up	3.98336e-06	0.000335056	gi|312375162|gb|EFR22584.1|	313.2	1e-83	hypothetical protein AND_14485 [Anopheles darlingi]	--	--	--	--	sp|Q9GKX2|DHRS4_RABIT	154	4e-37	Dehydrogenase/reductase SDR family member 4 (Fragment) OS=Oryctolagus cuniculus GN=DHRS4 PE=1 SV=1	TM0325	171	2e-42	COG1028	Dehydrogenases with different specificities (related to short-chain alcohol dehydrogenases)	K11147	5e-43	175	dre:393539	dehydrogenase/reductase SDR family member 4 [EC:1.1.-.-]	GO:0008152//metabolic process	GO:0016491//oxidoreductase activity	-	--
CL839.Contig5_All	1447	732.667	1739.67	737.061	1605.34	1.12303	up	8.8389e-07	9.67002e-05	gi|403182435|gb|EJY57385.1|	317.8	9e-85	AAEL017133-PA [Aedes aegypti]	gi|225544201|gb|FJ710550.1|	268	7e-68	Bactrocera dorsalis clone Bdor_evefos1.scaffold_0 CG8315-like protein and eve (eve) genes, partial cds	sp|Q21929|DCXR_CAEEL	153	8e-37	Probable L-xylulose reductase OS=Caenorhabditis elegans GN=dhs-21 PE=3 SV=2	TM0325	175	2e-43	COG1028	Dehydrogenases with different specificities (related to short-chain alcohol dehydrogenases)	K11147	1e-41	171	dre:393539	dehydrogenase/reductase SDR family member 4 [EC:1.1.-.-]	GO:0008152//metabolic process	GO:0016491//oxidoreductase activity	-	--
CL839.Contig7_All	775	94.3333	280.333	96.2617	259.019	1.42802	up	1.836e-06	0.000175278	gi|403182435|gb|EJY57385.1|	298.9	1e-79	AAEL017133-PA [Aedes aegypti]	--	--	--	--	sp|Q9MYP6|DHB14_BOVIN	143	5e-34	17-beta-hydroxysteroid dehydrogenase 14 OS=Bos taurus GN=HSD17B14 PE=2 SV=1	TM0325	159	4e-39	COG1028	Dehydrogenases with different specificities (related to short-chain alcohol dehydrogenases)	K03331	2e-38	159	tca:659735	L-xylulose reductase [EC:1.1.1.10]	GO:0008152//metabolic process	GO:0016491//oxidoreductase activity	-	--
CL839.Contig9_All	642	237	644.667	242.295	592.277	1.28951	up	1.14813e-08	2.13535e-06	gi|157118102|ref|XP_001659009.1|	251.9	1e-65	short-chain dehydrogenase [Aedes aegypti] >gi|108875861|gb|EAT40086.1| AAEL008152-PA [Aedes aegypti]	--	--	--	--	sp|Q21929|DCXR_CAEEL	119	4e-27	Probable L-xylulose reductase OS=Caenorhabditis elegans GN=dhs-21 PE=3 SV=2	VC1591	130	2e-30	COG1028	Dehydrogenases with different specificities (related to short-chain alcohol dehydrogenases)	K11147	3e-30	132	xla:444771	dehydrogenase/reductase SDR family member 4 [EC:1.1.-.-]	GO:0055114//oxidation-reduction process	GO:0004316//3-oxoacyl-[acyl-carrier-protein] reductase (NADPH) activity;GO:0000166//nucleotide binding	-	--
CL84.Contig4_All	2880	504.333	191.333	513.277	175.288	-1.55001	down	1.39006e-07	1.94981e-05	gi|391330905|ref|XP_003739892.1|	23.1	2e-14	PREDICTED: uncharacterized protein LOC100904695 [Metaseiulus occidentalis]	gi|225544206|gb|FJ710559.1|	188	1e-43	Bactrocera dorsalis clone Bdor_pnrfos2.scaffold_0 pnr (pnr) gene, partial cds	--	--	--	--	--	--	--	--	--	--	--	--	--	--	-	-	-	--
CL883.Contig2_All	1787	435.333	197	449.126	180.937	-1.31163	down	9.1576e-08	1.36257e-05	--	--	--	--	--	--	--	--	--	--	--	--	--	--	--	--	--	--	--	--	--	--	-	-	-	--
CL919.Contig1_All	586	120	340.667	120.737	312.224	1.37072	up	2.57502e-06	0.000235532	gi|195056652|ref|XP_001995137.1|	214.2	3e-54	GH22795 [Drosophila grimshawi] >gi|193899343|gb|EDV98209.1| GH22795 [Drosophila grimshawi]	--	--	--	--	sp|Q9V674|CP6G1_DROME	192	5e-49	Cytochrome P450 6g1 OS=Drosophila melanogaster GN=Cyp6g1 PE=2 SV=1	--	--	--	--	--	K14999	4e-55	214	dgr:Dgri_GH22795	cytochrome P450, family 6, subfamily G, polypeptide 1 [EC:1.14.-.-]	GO:0055114//oxidation-reduction process	GO:0020037//heme binding;GO:0016705//oxidoreductase activity, acting on paired donors, with incorporation or reduction of molecular oxygen;GO:0004497//monooxygenase activity;GO:0005506//iron ion binding;GO:0009055//electron carrier activity	-	--
CL919.Contig2_All	3310	1756.67	4999.33	1768.3	4595.23	1.37777	up	1.36176e-11	4.99141e-09	gi|118428564|gb|ABK91492.1|	650.2	0	CYP6G3 [Lucilia cuprina]	gi|383844505|gb|JF835043.1|	109	9e-20	Bactrocera dorsalis strain BD17 cytochrome P450 mRNA, complete cds	sp|Q9V674|CP6G1_DROME	616	1e-175	Cytochrome P450 6g1 OS=Drosophila melanogaster GN=Cyp6g1 PE=2 SV=1	VNG0422G	134	1e-30	COG2124	Cytochrome P450	K14999	0	637	dvi:Dvir_GJ20772	cytochrome P450, family 6, subfamily G, polypeptide 1 [EC:1.14.-.-]	-	GO:0046872//metal ion binding;GO:0016491//oxidoreductase activity	-	--
CL919.Contig3_All	942	381.667	876.333	386.919	806.356	1.05938	up	3.97774e-07	4.91986e-05	gi|195381305|ref|XP_002049393.1|	315.8	1e-84	GJ20771 [Drosophila virilis] >gi|194144190|gb|EDW60586.1| GJ20771 [Drosophila virilis]	gi|383844505|gb|JF835043.1|	490	1e-135	Bactrocera dorsalis strain BD17 cytochrome P450 mRNA, complete cds	sp|Q9V674|CP6G1_DROME	308	1e-83	Cytochrome P450 6g1 OS=Drosophila melanogaster GN=Cyp6g1 PE=2 SV=1	--	--	--	--	--	K14999	2e-85	315	dvi:Dvir_GJ20771	cytochrome P450, family 6, subfamily G, polypeptide 1 [EC:1.14.-.-]	-	GO:0046872//metal ion binding;GO:0016491//oxidoreductase activity	-	--
CL919.Contig4_All	2051	1098.33	2452	1107.85	2252.44	1.02373	up	6.9988e-07	7.89779e-05	gi|118428564|gb|ABK91492.1|	651.7	0	CYP6G3 [Lucilia cuprina]	gi|383844505|gb|JF835043.1|	103	3e-18	Bactrocera dorsalis strain BD17 cytochrome P450 mRNA, complete cds	sp|Q9V674|CP6G1_DROME	597	3e-170	Cytochrome P450 6g1 OS=Drosophila melanogaster GN=Cyp6g1 PE=2 SV=1	VNG0422G	128	4e-29	COG2124	Cytochrome P450	K14999	6e-176	618	dvi:Dvir_GJ20772	cytochrome P450, family 6, subfamily G, polypeptide 1 [EC:1.14.-.-]	-	GO:0046872//metal ion binding;GO:0016491//oxidoreductase activity	-	--
CL919.Contig5_All	1714	782.667	1784.67	789.767	1639.33	1.0536	up	1.39423e-07	1.95022e-05	gi|118428564|gb|ABK91492.1|	630.2	1e-178	CYP6G3 [Lucilia cuprina]	gi|383844505|gb|JF835043.1|	109	5e-20	Bactrocera dorsalis strain BD17 cytochrome P450 mRNA, complete cds	sp|Q9V674|CP6G1_DROME	595	1e-169	Cytochrome P450 6g1 OS=Drosophila melanogaster GN=Cyp6g1 PE=2 SV=1	VNG0422G	129	2e-29	COG2124	Cytochrome P450	K14999	6e-177	621	dvi:Dvir_GJ20772	cytochrome P450, family 6, subfamily G, polypeptide 1 [EC:1.14.-.-]	-	GO:0046872//metal ion binding;GO:0016491//oxidoreductase activity	-	--
CL934.Contig1_All	728	4594.67	1683.67	4741.28	1554.97	-1.60839	down	1.1459e-18	1.40348e-15	gi|260783347|ref|XP_002586737.1|	56.2	1e-06	hypothetical protein BRAFLDRAFT_105734 [Branchiostoma floridae] >gi|229271861|gb|EEN42748.1| hypothetical protein BRAFLDRAFT_105734 [Branchiostoma floridae]	--	--	--	--	--	--	--	--	--	--	--	--	--	--	--	--	--	--	-	-	-	--
CL934.Contig2_All	799	1820.33	571.667	1888.44	527.365	-1.84032	down	1.90939e-09	4.35827e-07	gi|260783347|ref|XP_002586737.1|	56.2	2e-06	hypothetical protein BRAFLDRAFT_105734 [Branchiostoma floridae] >gi|229271861|gb|EEN42748.1| hypothetical protein BRAFLDRAFT_105734 [Branchiostoma floridae]	--	--	--	--	--	--	--	--	--	--	--	--	--	--	--	--	--	--	-	-	-	--
CL94.Contig8_All	2204	1931	927.333	1979.12	855.596	-1.20986	down	8.63101e-12	3.33396e-09	--	--	--	--	gi|238735428|gb|GQ185557.1|	73.8	3e-09	Agkistrodon contortrix clone E33DIFJ02JD5YI microsatellite sequence	--	--	--	--	--	--	--	--	--	--	--	--	--	--	-	-	-	--
CL95.Contig2_All	1557	22.3333	559.333	22.56	508.098	4.49327	up	6.86742e-08	1.09335e-05	gi|357611586|gb|EHJ67559.1|	68.6	1e-09	hypothetical protein KGM_13587 [Danaus plexippus]	--	--	--	--	--	--	--	--	--	--	--	--	--	--	--	--	--	--	-	-	-	--
CL96.Contig3_All	966	110	511	109.976	471.301	2.09946	up	1.2926e-15	1.06409e-12	gi|195120932|ref|XP_002004975.1|	121.3	7e-26	GI20218 [Drosophila mojavensis] >gi|193910043|gb|EDW08910.1| GI20218 [Drosophila mojavensis]	--	--	--	--	sp|Q5RDV6|SHSA5_PONAB	54.7	3e-07	Protein shisa-5 OS=Pongo abelii GN=SHISA5 PE=2 SV=1	PA0197	50.1	6e-06	COG0810	Periplasmic protein TonB, links inner and outer membranes	K10135	1e-08	60.8	mdo:100023500	scotin	-	-	-	--
CL965.Contig2_All	2204	447.667	231.667	463.006	215.028	-1.1065	down	3.05693e-06	0.000269784	gi|195387129|ref|XP_002052252.1|	500.7	1e-139	GJ17452 [Drosophila virilis] >gi|194148709|gb|EDW64407.1| GJ17452 [Drosophila virilis]	gi|195344501|ref|XM_002038789.1|	165	1e-36	Drosophila sechellia GM17172 (Dsec\GM17172), mRNA	--	--	--	--	--	--	--	--	--	--	--	--	--	--	GO:0046331//lateral inhibition	-	-	--
CL991.Contig2_All	1395	357	165	369.863	153.061	-1.27289	down	1.36174e-05	0.000926559	--	--	--	--	--	--	--	--	--	--	--	--	--	--	--	--	--	--	--	--	--	--	-	-	-	--
Unigene10465_All	529	764.667	0.333333	762.057	0.316415	-11.2339	down	8.9749e-13	4.29222e-10	--	--	--	--	--	--	--	--	--	--	--	--	--	--	--	--	--	--	--	--	--	--	-	-	-	--
Unigene10616_All	335	1	37	0.987774	34.524	5.12728	up	5.32333e-06	0.000424312	gi|195036556|ref|XP_001989736.1|	119	6e-26	GH18957 [Drosophila grimshawi] >gi|193893932|gb|EDV92798.1| GH18957 [Drosophila grimshawi]	--	--	--	--	--	--	--	--	--	--	--	--	--	K01046	6e-18	89.4	dme:Dmel_CG17191	triacylglycerol lipase [EC:3.1.1.3] K01058 phospholipase A1 [EC:3.1.1.32]	-	GO:0004806//triglyceride lipase activity;GO:0004620//phospholipase activity	-	--
Unigene1062_All	677	228	66	235.941	60.0628	-1.97388	down	1.69603e-09	3.9798e-07	--	--	--	--	gi|28446404|emb|AL954669.8|	63.9	9e-07	Zebrafish DNA sequence from clone DKEY-81J5 in linkage group 9, complete sequence	--	--	--	--	--	--	--	--	--	--	--	--	--	--	-	-	-	--
Unigene10838_All	1854	500	170.667	514.746	156.938	-1.71366	down	1.74995e-12	7.84602e-10	gi|195432715|ref|XP_002064362.1|	253.8	1e-142	GK19734 [Drosophila willistoni] >gi|194160447|gb|EDW75348.1| GK19734 [Drosophila willistoni]	gi|195396634|ref|XM_002056900.1|	89.7	5e-14	Drosophila virilis GJ16795 (Dvir\GJ16795), mRNA	sp|P13129|LUCI_LUCCR	203	2e-63	Luciferin 4-monooxygenase OS=Luciola cruciata PE=1 SV=1	BH3104	153	1e-56	COG0318	Acyl-CoA synthetases (AMP-forming)/AMP-acid ligases II	K01904	1e-33	145	cel:ZK1127.2	4-coumarate--CoA ligase [EC:6.2.1.12]	GO:0071616//acyl-CoA biosynthetic process;GO:0009062//fatty acid catabolic process;GO:0046627//negative regulation of insulin receptor signaling pathway;GO:0019433//triglyceride catabolic process	GO:0004467//long-chain fatty acid-CoA ligase activity	-	--
Unigene10840_All	2675	1568.33	583.667	1605.31	540.617	-1.57017	down	2.36078e-17	2.41937e-14	gi|195432715|ref|XP_002064362.1|	688.7	0	GK19734 [Drosophila willistoni] >gi|194160447|gb|EDW75348.1| GK19734 [Drosophila willistoni]	gi|195396634|ref|XM_002056900.1|	89.7	7e-14	Drosophila virilis GJ16795 (Dvir\GJ16795), mRNA	sp|Q54P77|4CL1_DICDI	292	3e-78	Probable 4-coumarate--CoA ligase 1 OS=Dictyostelium discoideum GN=4cl1 PE=3 SV=1	BH3104	262	2e-69	COG0318	Acyl-CoA synthetases (AMP-forming)/AMP-acid ligases II	K01904	3e-57	224	cel:ZK1127.2	4-coumarate--CoA ligase [EC:6.2.1.12]	GO:0071616//acyl-CoA biosynthetic process;GO:0009062//fatty acid catabolic process;GO:0046627//negative regulation of insulin receptor signaling pathway;GO:0019433//triglyceride catabolic process	GO:0004467//long-chain fatty acid-CoA ligase activity	-	--
Unigene10841_All	1822	609	198.667	626.54	183.861	-1.76879	down	1.37741e-14	9.10105e-12	gi|195432715|ref|XP_002064362.1|	253.8	1e-142	GK19734 [Drosophila willistoni] >gi|194160447|gb|EDW75348.1| GK19734 [Drosophila willistoni]	gi|195396634|ref|XM_002056900.1|	89.7	5e-14	Drosophila virilis GJ16795 (Dvir\GJ16795), mRNA	sp|P13129|LUCI_LUCCR	203	2e-63	Luciferin 4-monooxygenase OS=Luciola cruciata PE=1 SV=1	BH3104	153	1e-56	COG0318	Acyl-CoA synthetases (AMP-forming)/AMP-acid ligases II	K01904	1e-33	145	cel:ZK1127.2	4-coumarate--CoA ligase [EC:6.2.1.12]	GO:0071616//acyl-CoA biosynthetic process;GO:0009062//fatty acid catabolic process;GO:0046627//negative regulation of insulin receptor signaling pathway;GO:0019433//triglyceride catabolic process	GO:0004467//long-chain fatty acid-CoA ligase activity	-	--
Unigene10900_All	1750	505	147	513.136	135.63	-1.91967	down	2.27333e-06	0.000210988	gi|20130135|ref|NP_611376.1|	459.5	2e-127	CG15096, isoform A [Drosophila melanogaster] >gi|7302551|gb|AAF57633.1| CG15096, isoform A [Drosophila melanogaster] >gi|60677843|gb|AAX33428.1| RE40577p [Drosophila melanogaster]	--	--	--	--	sp|Q8BN82|S17A5_MOUSE	283	9e-76	Sialin OS=Mus musculus GN=Slc17a5 PE=2 SV=2	dgoT	89	2e-17	COG0477	Permeases of the major facilitator superfamily	K12301	3e-80	300	bfo:BRAFLDRAFT_274979	MFS transporter, ACS family, solute carrier family 17 (sodium-dependent inorganic phosphate cotransporter), member 5	-	GO:0005316//high affinity inorganic phosphate:sodium symporter activity	-	--
Unigene10988_All	1424	133.667	380	135.47	347.94	1.36087	up	3.79263e-07	4.74939e-05	gi|195431164|ref|XP_002063618.1|	464.2	7e-129	GK22010 [Drosophila willistoni] >gi|194159703|gb|EDW74604.1| GK22010 [Drosophila willistoni]	gi|195123100|ref|XM_002006012.1|	85.7	5e-13	Drosophila mojavensis GI20817 (Dmoj\GI20817), mRNA	sp|Q4R4P4|FA2H_MACFA	227	6e-59	Fatty acid 2-hydroxylase OS=Macaca fascicularis GN=FA2H PE=2 SV=1	YMR272c_2	108	3e-23	COG3000	Sterol desaturase	--	--	--	--	--	GO:0006633//fatty acid biosynthetic process;GO:0055114//oxidation-reduction process	GO:0052722//fatty acid in-chain hydroxylase activity;GO:0005506//iron ion binding	-	--
Unigene11013_All	2688	428	1202.33	432.868	1107.84	1.35575	up	2.6731e-07	3.52316e-05	gi|195133836|ref|XP_002011345.1|	961.4	0	GI16478 [Drosophila mojavensis] >gi|193907320|gb|EDW06187.1| GI16478 [Drosophila mojavensis]	gi|195448924|ref|XM_002071837.1|	109	7e-20	Drosophila willistoni GK10225 (Dwil\GK10225), mRNA	sp|P91679|PEPT1_DROME	598	3e-170	Peptide transporter family 1 OS=Drosophila melanogaster GN=yin PE=1 SV=2	ECU11g1050	219	2e-56	COG3104	Dipeptide/tripeptide permease	K14206	0	961	dmo:Dmoj_GI16478	solute carrier family 15 (oligopeptide transporter), member 1	GO:0006857//oligopeptide transport	GO:0005427//proton-dependent oligopeptide secondary active transmembrane transporter activity	GO:0016021//integral to membrane	--
Unigene11054_All	1402	14767.7	8261.33	15253.7	7617.69	-1.00173	down	1.85909e-09	4.26284e-07	gi|195137610|ref|XP_002012578.1|	57.4	2e-06	GI18296 [Drosophila mojavensis] >gi|193906568|gb|EDW05435.1| GI18296 [Drosophila mojavensis]	--	--	--	--	sp|Q9I7U4|TITIN_DROME	167	5e-41	Titin OS=Drosophila melanogaster GN=sls PE=1 SV=3	PAB1382	82.8	1e-15	COG3351	Putative archaeal flagellar protein D/E	K14721	2e-40	167	phu:Phum_PHUM540970	DNA-directed RNA polymerase III subunit RPC5	GO:0009888//tissue development;GO:0060538//skeletal muscle organ development;GO:0006996//organelle organization	-	GO:0044422;GO:0043232	--
Unigene11159_All	1721	142	373	143.452	343.848	1.26121	up	2.88015e-06	0.000257607	gi|195377056|ref|XP_002047308.1|	56.6	4e-06	GJ12003 [Drosophila virilis] >gi|194154466|gb|EDW69650.1| GJ12003 [Drosophila virilis]	gi|195126996|ref|XM_002007919.1|	125	8e-25	Drosophila mojavensis GI13231 (Dmoj\GI13231), mRNA	sp|Q00174|LAMA_DROME	856	0	Laminin subunit alpha OS=Drosophila melanogaster GN=LanA PE=1 SV=2	--	--	--	--	--	K06240	0	943	dvi:Dvir_GJ12003	laminin, alpha 3/5	GO:0030334//regulation of cell migration;GO:0045995//regulation of embryonic development;GO:0030155//regulation of cell adhesion	GO:0005102//receptor binding	GO:0005606//laminin-1 complex	--
Unigene11185_All	959	25.3333	114.667	26.014	106.307	2.03088	up	9.13901e-06	0.000673898	gi|195385902|ref|XP_002051643.1|	55.8	3e-06	GJ11158 [Drosophila virilis] >gi|194148100|gb|EDW63798.1| GJ11158 [Drosophila virilis]	gi|195385901|ref|XM_002051607.1|	341	4e-90	Drosophila virilis GJ11158 (Dvir\GJ11158), mRNA	sp|Q8NF91|SYNE1_HUMAN	72	2e-12	Nesprin-1 OS=Homo sapiens GN=SYNE1 PE=1 SV=4	--	--	--	--	--	K10366	1e-11	70.9	aml:100484758	dystrophin	GO:0007523//larval visceral muscle development;GO:0009190//cyclic nucleotide biosynthetic process;GO:0035023//regulation of Rho protein signal transduction;GO:0006366//transcription from RNA polymerase II promoter;GO:0006869//lipid transport;GO:0040023//establishment of nucleus localization;GO:0007498//mesoderm development;GO:0060361//flight;GO:0007303//cytoplasmic transport, nurse cell to oocyte…	GO:0003779//actin binding;GO:0005319//lipid transporter activity;GO:0003725//double-stranded RNA binding;GO:0005097//Rab GTPase activator activity;GO:0005089//Rho guanyl-nucleotide exchange factor activity;GO:0016849//phosphorus-oxygen lyase activity	GO:0031965//nuclear membrane;GO:0015629//actin cytoskeleton;GO:0008305//integrin complex;GO:0030018//Z disc;GO:0048471//perinuclear region of cytoplasm	--
Unigene11188_All	2135	588.667	1377.67	597.216	1266.53	1.08456	up	1.28474e-06	0.000133295	gi|195398357|ref|XP_002057788.1|	719.5	0	GJ17910 [Drosophila virilis] >gi|194141442|gb|EDW57861.1| GJ17910 [Drosophila virilis]	gi|195030768|ref|XM_001988185.1|	95.6	9e-16	Drosophila grimshawi GH11050 (Dgri\GH11050), mRNA	sp|O75356|ENTP5_HUMAN	270	7e-72	Ectonucleoside triphosphate diphosphohydrolase 5 OS=Homo sapiens GN=ENTPD5 PE=1 SV=1	SPAC824.08	167	5e-41	COG5371	Golgi nucleoside diphosphatase	K01511	0	719	dvi:Dvir_GJ17910	ectonucleoside triphosphate diphosphohydrolase 5/6 [EC:3.6.1.6]	-	GO:0004382//guanosine-diphosphatase activity;GO:0045134//uridine-diphosphatase activity;GO:0017111//nucleoside-triphosphatase activity	GO:0005737//cytoplasm	--
Unigene11250_All	1039	273.333	123	280.237	114.24	-1.29458	down	3.95622e-06	0.000334086	--	--	--	--	gi|388329662|gb|JQ611723.1|	65.9	4e-07	Drosophila buzzatii clone BAC 1N19, complete sequence	--	--	--	--	--	--	--	--	--	--	--	--	--	--	-	-	-	--
Unigene11313_All	834	190.667	492.333	198.406	453.666	1.19318	up	4.92251e-07	5.92778e-05	gi|195439298|ref|XP_002067568.1|	145.2	3e-33	GK16500 [Drosophila willistoni] >gi|194163653|gb|EDW78554.1| GK16500 [Drosophila willistoni]	gi|18449730|gb|AC092694.6|	61.9	5e-06	Homo sapiens 3q BAC RP11-172A10 (Roswell Park Cancer Institute Human BAC Library) complete sequence	sp|O02443|CULP1_HELAM	88.2	2e-17	Larval cuticle protein 1 OS=Helicoverpa armigera GN=LCP1 PE=4 SV=1	--	--	--	--	--	--	--	--	--	--	-	GO:0042302//structural constituent of cuticle	-	--
Unigene11362_All	621	66.3333	426.333	68.1884	393.783	2.5298	up	5.85744e-19	7.74045e-16	gi|195393918|ref|XP_002055599.1|	59.7	1e-07	GJ19447 [Drosophila virilis] >gi|194150109|gb|EDW65800.1| GJ19447 [Drosophila virilis]	--	--	--	--	sp|P10667|MUA1_XENLA	73.6	3e-13	Integumentary mucin A.1 OS=Xenopus laevis PE=1 SV=1	YPO2725	74.3	1e-13	COG3501	Uncharacterized protein conserved in bacteria	K10955	2e-12	72.4	acs:100563509	intestinal mucin-2	GO:0010171//body morphogenesis	GO:0005516//calmodulin binding	-	--
Unigene11370_All	1081	205	517.333	206.851	475.899	1.20206	up	7.10125e-07	7.99543e-05	gi|195433334|ref|XP_002064670.1|	270	1e-70	GK23711 [Drosophila willistoni] >gi|194160755|gb|EDW75656.1| GK23711 [Drosophila willistoni]	--	--	--	--	sp|Q5E965|C56D2_BOVIN	64.3	4e-10	Cytochrome b561 domain-containing protein 2 OS=Bos taurus GN=CYB561D2 PE=2 SV=1	--	--	--	--	--	K08371	2e-71	270	dwi:Dwil_GK23711	cytochrome b-561 domain containing 2	-	-	GO:0016021//integral to membrane	--
Unigene1138_All	1534	6463.33	1877.67	6607.14	1730.26	-1.93303	down	2.05525e-31	1.29008e-27	gi|194898735|ref|XP_001978923.1|	535.8	2e-150	GG11035 [Drosophila erecta] >gi|190650626|gb|EDV47881.1| GG11035 [Drosophila erecta]	gi|195054219|ref|XM_001993988.1|	147	2e-31	Drosophila grimshawi GH22617 (Dgri\GH22617), mRNA	sp|Q9D3D0|TTPAL_MOUSE	110	8e-24	Alpha-tocopherol transfer protein-like OS=Mus musculus GN=Ttpal PE=2 SV=3	--	--	--	--	--	K10693	8e-29	129	dpe:Dper_GL26848	E3 ubiquitin-protein ligase MYCBP2 [EC:6.3.2.19]	GO:0006810//transport	GO:0008431//vitamin E binding;GO:0005215//transporter activity	GO:0005622//intracellular	--
Unigene1140_All	782	173.667	14	180.718	12.8076	-3.81867	down	2.64402e-14	1.6413e-11	gi|195394143|ref|XP_002055705.1|	172.6	1e-41	GJ19510 [Drosophila virilis] >gi|194150215|gb|EDW65906.1| GJ19510 [Drosophila virilis]	gi|195040679|ref|XM_001991080.1|	71.9	4e-09	Drosophila grimshawi GH12498 (Dgri\GH12498), mRNA	sp|P13229|CU14_MANSE	52	1e-06	Larval cuticle protein LCP-14 OS=Manduca sexta GN=LCP-14 PE=2 SV=1	--	--	--	--	--	--	--	--	--	--	-	GO:0005214//structural constituent of chitin-based cuticle	-	--
Unigene11455_All	1103	28	148	28.4956	136.698	2.26218	up	7.77032e-08	1.19692e-05	gi|195443808|ref|XP_002069585.1|	521.5	2e-146	GK11491 [Drosophila willistoni] >gi|194165670|gb|EDW80571.1| GK11491 [Drosophila willistoni]	gi|442621619|ref|NM_001170298.2|	89.7	3e-14	Drosophila melanogaster vacuolar H[+] ATPase subunit 100-1 (Vha100-1), transcript variant J, mRNA	sp|Q920R6|VPP4_MOUSE	337	4e-92	V-type proton ATPase 116 kDa subunit a isoform 4 OS=Mus musculus GN=Atp6v0a4 PE=2 SV=1	YOR270c	270	3e-72	COG1269	Archaeal/vacuolar-type H+-ATPase subunit I	K02154	4e-147	521	dwi:Dwil_GK11491	V-type H+-transporting ATPase subunit I [EC:3.6.3.14]	GO:0015991//ATP hydrolysis coupled proton transport	GO:0046961//proton-transporting ATPase activity, rotational mechanism	GO:0033181//plasma membrane proton-transporting V-type ATPase complex;GO:0000220//vacuolar proton-transporting V-type ATPase, V0 domain	--
Unigene11583_All	2899	3021.67	7899.33	3087.79	7257.3	1.23286	up	2.8926e-14	1.7714e-11	gi|195108998|ref|XP_001999079.1|	1342.4	0	GI24315 [Drosophila mojavensis] >gi|193915673|gb|EDW14540.1| GI24315 [Drosophila mojavensis]	gi|195394998|ref|XM_002056088.1|	240	3e-59	Drosophila virilis GJ10398 (Dvir\GJ10398), mRNA	sp|Q66HD0|ENPL_RAT	971	0	Endoplasmin OS=Rattus norvegicus GN=Hsp90b1 PE=1 SV=2	SPAC926.04c	620	4e-177	COG0326	Molecular chaperone, HSP90 family	K09487	0	1342	dmo:Dmoj_GI24315	heat shock protein 90kDa beta	GO:0006457//protein folding;GO:0007494//midgut development;GO:0006950//response to stress;GO:0061031//endodermal digestive tract morphogenesis	GO:0005524//ATP binding;GO:0051082//unfolded protein binding	GO:0005615//extracellular space;GO:0005811//lipid particle	--
Unigene11600_All	818	417	1856.33	414.402	1711.94	2.04653	up	1.54576e-06	0.000154012	gi|195135110|ref|XP_002011978.1|	281.2	4e-74	GI16677 [Drosophila mojavensis] >gi|193918242|gb|EDW17109.1| GI16677 [Drosophila mojavensis]	gi|126431923|gb|EF391297.1|	63.9	1e-06	Drosophila melanogaster strain ZH18 yippee interacting protein 7 (yip7) gene, partial sequence	sp|P17205|SER1_DROME	202	5e-52	Serine proteases 1/2 OS=Drosophila melanogaster GN=Jon99Cii PE=2 SV=2	VC1200	86.7	4e-17	COG5640	Secreted trypsin-like serine protease	K01310	8e-73	273	dpo:Dpse_GA19618	chymotrypsin [EC:3.4.21.1]	-	GO:0008233//peptidase activity	-	--
Unigene11613_All	918	47	182.667	47.6908	168.342	1.81961	up	8.11575e-07	8.95694e-05	--	--	--	--	--	--	--	--	--	--	--	--	--	--	--	--	--	--	--	--	--	--	-	-	-	--
Unigene11616_All	1237	8169.33	26689.7	8224.65	24653.2	1.58375	up	5.40439e-17	5.12051e-14	gi|195427847|ref|XP_002061988.1|	364	9e-99	GK16889 [Drosophila willistoni] >gi|194158073|gb|EDW72974.1| GK16889 [Drosophila willistoni]	gi|194751282|ref|XM_001957920.1|	89.7	3e-14	Drosophila ananassae GF10668 (Dana\GF10668), mRNA	sp|P17205|SER1_DROME	246	8e-65	Serine proteases 1/2 OS=Drosophila melanogaster GN=Jon99Cii PE=2 SV=2	VC1200	87.8	4e-17	COG5640	Secreted trypsin-like serine protease	K09640	4e-91	335	dse:Dsec_GM14740	transmembrane protease, serine 9 [EC:3.4.21.-]	GO:0006508//proteolysis	GO:0004252//serine-type endopeptidase activity	-	--
Unigene11617_All	540	223.667	566.667	226.073	522.186	1.20777	up	3.16341e-07	4.07318e-05	--	--	--	--	--	--	--	--	--	--	--	--	--	--	--	--	--	--	--	--	--	--	-	-	-	--
Unigene11850_All	640	2382.33	1277.67	2443.79	1167.77	-1.06536	down	1.67838e-07	2.32181e-05	gi|195383830|ref|XP_002050628.1|	189.5	9e-47	GJ22262 [Drosophila virilis] >gi|194145425|gb|EDW61821.1| GJ22262 [Drosophila virilis]	--	--	--	--	sp|Q9W1C9|PEB3_DROME	134	1e-31	Ejaculatory bulb-specific protein 3 OS=Drosophila melanogaster GN=PebIII PE=1 SV=2	--	--	--	--	--	K11321	7e-10	64.3	tca:661106	bromodomain-containing protein 8	GO:0007552//metamorphosis;GO:0007362//terminal region determination;GO:0009617//response to bacterium;GO:0006468//protein phosphorylation	GO:0019992//diacylglycerol binding;GO:0004674//protein serine/threonine kinase activity	GO:0005576//extracellular region	--
Unigene1191_All	548	133.333	31.3333	136.359	28.7671	-2.24492	down	6.41606e-08	1.02608e-05	gi|332022604|gb|EGI62901.1|	95.5	1e-18	Histone-lysine N-methyltransferase SETMAR [Acromyrmex echinatior]	gi|225544206|gb|FJ710559.1|	123	9e-25	Bactrocera dorsalis clone Bdor_pnrfos2.scaffold_0 pnr (pnr) gene, partial cds	--	--	--	--	--	--	--	--	--	--	--	--	--	--	-	-	-	--
Unigene1192_All	565	55.3333	8	56.018	7.24762	-2.95031	down	1.18241e-05	0.000837459	gi|332019131|gb|EGI59647.1|	34.3	3e-07	FLJ37770-like protein [Acromyrmex echinatior]	gi|225544206|gb|FJ710559.1|	79.8	1e-11	Bactrocera dorsalis clone Bdor_pnrfos2.scaffold_0 pnr (pnr) gene, partial cds	--	--	--	--	--	--	--	--	--	--	--	--	--	--	-	-	-	--
Unigene12073_All	585	142.333	30.3333	148.447	27.6437	-2.42492	down	3.13086e-06	0.000274379	--	--	--	--	--	--	--	--	--	--	--	--	--	--	--	--	--	--	--	--	--	--	-	-	-	--
Unigene1267_All	655	56.3333	2	57.7808	1.76437	-5.03336	down	1.15057e-09	2.8047e-07	gi|195156617|ref|XP_002019193.1|	125.2	2e-27	GL25549 [Drosophila persimilis] >gi|198472064|ref|XP_001355824.2| GA21851 [Drosophila pseudoobscura pseudoobscura] >gi|194115346|gb|EDW37389.1| GL25549 [Drosophila persimilis] >gi|198139587|gb|EAL32883.2| GA21851 [Drosophila pseudoobscura pseudoobscura]	--	--	--	--	sp|Q7K237|C1GLT_DROME	118	9e-27	Glycoprotein-N-acetylgalactosamine 3-beta-galactosyltransferase 1 OS=Drosophila melanogaster GN=C1GalTA PE=2 SV=1	--	--	--	--	--	K00731	3e-28	125	dpe:Dper_GL25549	glycoprotein-N-acetylgalactosamine 3-beta-galactosyltransferase [EC:2.4.1.122]	GO:0016266//O-glycan processing	GO:0048531//beta-1,3-galactosyltransferase activity	-	--
Unigene12678_All	293	63	10	65.6056	9.11827	-2.84699	down	5.26327e-06	0.000421532	--	--	--	--	--	--	--	--	--	--	--	--	--	--	--	--	--	--	--	--	--	--	-	-	-	--
Unigene130_All	3792	312.667	784.667	314.364	725.604	1.20674	up	1.47201e-05	0.000985474	gi|195402657|ref|XP_002059921.1|	1224.2	0	GJ14970 [Drosophila virilis] >gi|194140787|gb|EDW57258.1| GJ14970 [Drosophila virilis]	gi|158327179|emb|CU467622.6|	73.8	6e-09	Zebrafish DNA sequence from clone CH211-222N4 in linkage group 21, complete sequence	sp|O44386|ITA3_DROME	1182	0	Integrin alpha-PS3 OS=Drosophila melanogaster GN=scb PE=1 SV=2	--	--	--	--	--	K06476	1e-59	233	xtr:100158580	integrin alpha 2B	GO:0045571//negative regulation of imaginal disc growth;GO:0007614//short-term memory;GO:0045186//zonula adherens assembly;GO:0008355//olfactory learning;GO:0007494//midgut development;GO:0050680//negative regulation of epithelial cell proliferation;GO:0007411//axon guidance;GO:0048149//behavioral response to ethanol;GO:0008406//gonad development;GO:0016336//establishment or maintenance of polari…	GO:0005198//structural molecule activity;GO:0005178//integrin binding;GO:0005055//laminin receptor activity;GO:0050839//cell adhesion molecule binding;GO:0046982//protein heterodimerization activity	GO:0005925//focal adhesion;GO:0016327//apicolateral plasma membrane;GO:0031594//neuromuscular junction;GO:0016323//basolateral plasma membrane;GO:0045169//fusome;GO:0005918//septate junction;GO:0008305//integrin complex;GO:0016328//lateral plasma membrane	--
Unigene13313_All	999	117	418.667	117.74	386.424	1.71458	up	2.25202e-10	6.46214e-08	gi|332372474|gb|AEE61379.1|	300.4	9e-80	unknown [Dendroctonus ponderosae]	--	--	--	--	sp|Q21929|DCXR_CAEEL	142	1e-33	Probable L-xylulose reductase OS=Caenorhabditis elegans GN=dhs-21 PE=3 SV=2	TM0325	166	6e-41	COG1028	Dehydrogenases with different specificities (related to short-chain alcohol dehydrogenases)	K03331	9e-36	151	tca:659735	L-xylulose reductase [EC:1.1.1.10]	GO:0008152//metabolic process	GO:0016491//oxidoreductase activity	-	--
Unigene13362_All	2861	919.667	267.333	939.475	246.87	-1.9281	down	3.63646e-14	2.14833e-11	gi|194756220|ref|XP_001960377.1|	731.1	0	GF11549 [Drosophila ananassae] >gi|190621675|gb|EDV37199.1| GF11549 [Drosophila ananassae]	gi|383844477|gb|JF835029.1|	1269	0	Bactrocera dorsalis strain BD3 cytochrome P450 mRNA, complete cds	sp|Q9V7G5|C4AA1_DROME	728	0	Probable cytochrome P450 4aa1 OS=Drosophila melanogaster GN=Cyp4aa1 PE=2 SV=2	AGc2890	158	4e-38	COG2124	Cytochrome P450	K15001	0	731	dan:Dana_GF11549	cytochrome P450, family 4 [EC:1.14.-.-]	GO:0055114//oxidation-reduction process	GO:0020037//heme binding;GO:0016705//oxidoreductase activity, acting on paired donors, with incorporation or reduction of molecular oxygen;GO:0004497//monooxygenase activity;GO:0005506//iron ion binding;GO:0009055//electron carrier activity	-	--
Unigene13363_All	2828	1086.33	273.333	1103.88	252.384	-2.12888	down	8.77901e-10	2.20423e-07	gi|194756220|ref|XP_001960377.1|	731.1	0	GF11549 [Drosophila ananassae] >gi|190621675|gb|EDV37199.1| GF11549 [Drosophila ananassae]	gi|383844477|gb|JF835029.1|	1261	0	Bactrocera dorsalis strain BD3 cytochrome P450 mRNA, complete cds	sp|Q9V7G5|C4AA1_DROME	728	0	Probable cytochrome P450 4aa1 OS=Drosophila melanogaster GN=Cyp4aa1 PE=2 SV=2	AGc2890	158	4e-38	COG2124	Cytochrome P450	K15001	0	731	dan:Dana_GF11549	cytochrome P450, family 4 [EC:1.14.-.-]	GO:0055114//oxidation-reduction process	GO:0020037//heme binding;GO:0016705//oxidoreductase activity, acting on paired donors, with incorporation or reduction of molecular oxygen;GO:0004497//monooxygenase activity;GO:0005506//iron ion binding;GO:0009055//electron carrier activity	-	--
Unigene13415_All	1392	426.333	92	438.872	85.3328	-2.36263	down	1.27292e-18	1.48653e-15	--	--	--	--	--	--	--	--	--	--	--	--	--	--	--	--	--	--	--	--	--	--	-	-	-	--
Unigene13416_All	2852	902	272.333	924.214	252.16	-1.87389	down	8.42975e-10	2.12718e-07	gi|194747888|ref|XP_001956381.1|	68.9	1e-09	GF24620 [Drosophila ananassae] >gi|190623663|gb|EDV39187.1| GF24620 [Drosophila ananassae]	gi|194747887|ref|XM_001956345.1|	167	4e-37	Drosophila ananassae GF24620 (Dana\GF24620), mRNA	sp|O18023|YPG43_CAEEL	119	3e-26	Ig-like and fibronectin type-III domain-containing protein C25G4.10 OS=Caenorhabditis elegans GN=C25G4.10 PE=1 SV=4	--	--	--	--	--	K06765	7e-06	53.9	mmu:13176	deleted in colorectal carcinoma	-	-	-	--
Unigene13545_All	1246	335	106.667	344.187	98.4958	-1.80506	down	7.0882e-11	2.29639e-08	gi|195108593|ref|XP_001998877.1|	302.4	3e-80	GI23389 [Drosophila mojavensis] >gi|193915471|gb|EDW14338.1| GI23389 [Drosophila mojavensis]	gi|195108592|ref|XM_001998841.1|	69.9	3e-08	Drosophila mojavensis GI23389 (Dmoj\GI23389), mRNA	sp|Q8VE01|DUS18_MOUSE	131	3e-30	Dual specificity protein phosphatase 18 OS=Mus musculus GN=Dusp18 PE=1 SV=1	YNL053w	71.2	3e-12	COG2453	Predicted protein-tyrosine phosphatase	K04459	4e-81	302	dmo:Dmoj_GI23389	dual specificity phosphatase [EC:3.1.3.16 3.1.3.48]	GO:0035335//peptidyl-tyrosine dephosphorylation;GO:0000188//inactivation of MAPK activity	GO:0017017//MAP kinase tyrosine/serine/threonine phosphatase activity;GO:0004725//protein tyrosine phosphatase activity	-	--
Unigene13580_All	1561	122	324	123.104	299.175	1.28111	up	6.38294e-06	0.00049617	gi|195426475|ref|XP_002061358.1|	319.7	2e-85	GK20769 [Drosophila willistoni] >gi|194157443|gb|EDW72344.1| GK20769 [Drosophila willistoni]	gi|195426474|ref|XM_002061322.1|	85.7	6e-13	Drosophila willistoni GK20769 (Dwil\GK20769), mRNA	sp|Q7K0S9|GLIS2_DROME	306	8e-83	Zinc finger protein GLIS2 homolog OS=Drosophila melanogaster GN=sug PE=2 SV=1	SPAC144.09c	80.9	6e-15	COG5048	FOG: Zn-finger	K09233	3e-86	319	dwi:Dwil_GK20769	zinc finger protein GLIS2	GO:0008340//determination of adult lifespan;GO:0000122//negative regulation of transcription from RNA polymerase II promoter;GO:0048009//insulin-like growth factor receptor signaling pathway;GO:0031670//cellular response to nutrient;GO:0042594//response to starvation	GO:0005488//binding	GO:0005622//intracellular	--
Unigene13642_All	1234	34.6667	136.667	34.4095	126.514	1.87841	up	1.08184e-05	0.00078054	gi|195044337|ref|XP_001991802.1|	456.4	1e-126	GH12859 [Drosophila grimshawi] >gi|193901560|gb|EDW00427.1| GH12859 [Drosophila grimshawi]	--	--	--	--	sp|P83088|FUCTC_DROME	434	1e-121	Alpha-(1,3)-fucosyltransferase C OS=Drosophila melanogaster GN=FucTC PE=2 SV=4	--	--	--	--	--	K14464	2e-127	456	dgr:Dgri_GH12859	alpha-1,3-fucosyltransferase [EC:2.4.1.-]	GO:0070085//glycosylation	GO:0046920//alpha-(1->3)-fucosyltransferase activity	GO:0005794//Golgi apparatus;GO:0005886//plasma membrane	--
Unigene13675_All	1765	106	311.333	107.145	284.91	1.41094	up	2.88305e-06	0.000257607	gi|198464686|ref|XP_001353326.2|	524.6	6e-147	GA18952 [Drosophila pseudoobscura pseudoobscura] >gi|198149831|gb|EAL30829.2| GA18952 [Drosophila pseudoobscura pseudoobscura]	gi|195378720|ref|XM_002048094.1|	111	1e-20	Drosophila virilis GJ13793 (Dvir\GJ13793), mRNA	sp|Q6R5N8|TLR13_MOUSE	125	3e-28	Toll-like receptor 13 OS=Mus musculus GN=Tlr13 PE=1 SV=1	SPy1798	50.8	7e-06	COG4886	Leucine-rich repeat (LRR) protein	K10169	2e-28	127	mdo:100617999	toll-like receptor 6	GO:0006967//positive regulation of antifungal peptide biosynthetic process;GO:0007165//signal transduction	GO:0004888//transmembrane signaling receptor activity	GO:0016021//integral to membrane	--
Unigene13776_All	1717	313.667	735	314.327	678.472	1.11002	up	1.20045e-05	0.000845847	gi|195493114|ref|XP_002094280.1|	204.1	1e-50	GE20283 [Drosophila yakuba] >gi|194180381|gb|EDW93992.1| GE20283 [Drosophila yakuba]	--	--	--	--	sp|A9ZSY2|TRET1_APILI	87.8	7e-17	Facilitated trehalose transporter Tret1 OS=Apis mellifera ligustica GN=Tret1 PE=1 SV=1	araE	55.8	2e-07	COG0477	Permeases of the major facilitator superfamily	K14258	2e-16	87.8	ame:551643	facilitated trehalose transporter	-	-	-	--
Unigene13810_All	1072	362	77.6667	376.698	71.6078	-2.39522	down	5.43467e-09	1.11391e-06	--	--	--	--	--	--	--	--	--	--	--	--	--	--	--	--	--	--	--	--	--	--	-	-	-	--
Unigene13857_All	980	46.3333	173	47.0351	159.532	1.76204	up	2.62619e-06	0.000239776	gi|195455328|ref|XP_002074671.1|	159.5	2e-37	GK23038 [Drosophila willistoni] >gi|194170756|gb|EDW85657.1| GK23038 [Drosophila willistoni]	gi|194743823|ref|XM_001954364.1|	67.9	9e-08	Drosophila ananassae GF16755 (Dana\GF16755), mRNA	sp|P52172|SRP_DROME	68.2	3e-11	Box A-binding factor OS=Drosophila melanogaster GN=srp PE=1 SV=2	--	--	--	--	--	K09313	2e-11	70.5	der:Dere_GG19652	homeobox protein cut-like	GO:0048513//organ development;GO:0001700//embryonic development via the syncytial blastoderm;GO:0030154//cell differentiation;GO:0002376//immune system process;GO:0048598//embryonic morphogenesis	GO:0005488//binding	-	--
Unigene13879_All	1086	376	55.6667	389.297	50.844	-2.93672	down	1.72883e-12	7.82115e-10	--	--	--	--	gi|156119244|emb|CU459063.8|	69.9	2e-08	Zebrafish DNA sequence from clone CH73-60I13 in linkage group 22, complete sequence	--	--	--	--	--	--	--	--	--	--	--	--	--	--	-	-	-	--
Unigene13891_All	1577	406.667	960	411.745	887.294	1.10766	up	8.4326e-08	1.28709e-05	gi|198459334|ref|XP_001361343.2|	635.6	2e-180	GA20656 [Drosophila pseudoobscura pseudoobscura] >gi|198136657|gb|EAL25921.2| GA20656 [Drosophila pseudoobscura pseudoobscura]	gi|194864153|ref|XM_001970761.1|	79.8	4e-11	Drosophila erecta GG23189 (Dere\GG23189), mRNA	sp|P13355|GTR1_RABIT	306	8e-83	Solute carrier family 2, facilitated glucose transporter member 1 OS=Oryctolagus cuniculus GN=SLC2A1 PE=2 SV=1	YBR241c	162	2e-39	COG0477	Permeases of the major facilitator superfamily	K07299	5e-82	305	cfa:482437	MFS transporter, SP family, solute carrier family 2 (facilitated glucose transporter), member 1	GO:0006810//transport	GO:0005355//glucose transmembrane transporter activity;GO:0005351//sugar:hydrogen symporter activity	GO:0016020//membrane	--
Unigene13967_All	424	48.6667	180.667	49.4057	165.803	1.74672	up	1.96461e-06	0.000185791	--	--	--	--	--	--	--	--	--	--	--	--	--	--	--	--	--	--	--	--	--	--	-	-	-	--
Unigene14005_All	1215	91.6667	735	95.1418	674.755	2.82621	up	8.90845e-31	4.47347e-27	gi|195480162|ref|XP_002101161.1|	79.3	4e-13	GE17464 [Drosophila yakuba] >gi|194188685|gb|EDX02269.1| GE17464 [Drosophila yakuba]	--	--	--	--	--	--	--	--	--	--	--	--	--	--	--	--	--	--	-	-	-	--
Unigene14015_All	3538	4940	17517.3	5023.14	16104.3	1.68079	up	8.52626e-19	1.07039e-15	gi|195453743|ref|XP_002073922.1|	927.5	0	GK12888 [Drosophila willistoni] >gi|194170007|gb|EDW84908.1| GK12888 [Drosophila willistoni]	gi|300394175|gb|HM347441.1|	63.9	5e-06	Sitophilus oryzae aminopeptidase N (APN4) mRNA, complete cds	sp|P91885|AMPN_MANSE	411	6e-114	Aminopeptidase N OS=Manduca sexta GN=APN2 PE=1 SV=2	SPBC1921.05	285	5e-76	COG0308	Aminopeptidase N	K11140	0	927	dwi:Dwil_GK12888	aminopeptidase N [EC:3.4.11.2]	-	GO:0070011//peptidase activity, acting on L-amino acid peptides	-	--
Unigene14179_All	2321	1402.33	6074.33	1411	5574.56	1.98214	up	2.24917e-06	0.000209156	gi|195447032|ref|XP_002071034.1|	1031.9	0	GK25576 [Drosophila willistoni] >gi|194167119|gb|EDW82020.1| GK25576 [Drosophila willistoni]	gi|195447031|ref|XM_002070998.1|	174	1e-39	Drosophila willistoni GK25576 (Dwil\GK25576), mRNA	sp|Q09225|NRF6_CAEEL	226	2e-58	Nose resistant to fluoxetine protein 6 OS=Caenorhabditis elegans GN=nrf-6 PE=1 SV=3	SMa1016	68.6	5e-11	COG1835	Predicted acyltransferases	K00680	7e-102	372	dme:Dmel_CG33337	[EC:2.3.1.-]	-	GO:0016747//transferase activity, transferring acyl groups other than amino-acyl groups	-	--
Unigene14200_All	1469	1061	554	1094.61	510.644	-1.10003	down	1.55962e-08	2.84792e-06	gi|195384995|ref|XP_002051194.1|	602.1	2e-170	GJ14680 [Drosophila virilis] >gi|194147651|gb|EDW63349.1| GJ14680 [Drosophila virilis]	gi|195384994|ref|XM_002051158.1|	274	1e-69	Drosophila virilis GJ14680 (Dvir\GJ14680), mRNA	sp|P00637|F16P1_RABIT	427	4e-119	Fructose-1,6-bisphosphatase 1 OS=Oryctolagus cuniculus GN=FBP1 PE=1 SV=4	VC2544	328	2e-89	COG0158	Fructose-1,6-bisphosphatase	K03841	3e-171	602	dvi:Dvir_GJ14680	fructose-1,6-bisphosphatase I [EC:3.1.3.11]	GO:0005975//carbohydrate metabolic process	GO:0042132//fructose 1,6-bisphosphate 1-phosphatase activity	-	--
Unigene14222_All	1611	774.333	3103.67	781.772	2857.46	1.86992	up	1.56311e-25	4.90583e-22	gi|344227144|gb|AEN03029.1|	933.3	0	juvenile hormone epoxide hydrolase [Bactrocera dorsalis]	gi|344227143|gb|JF974071.1|	3083	0	Bactrocera dorsalis juvenile hormone epoxide hydrolase mRNA, complete cds	sp|Q8MZR5|HYEP2_CTEFE	400	3e-111	Juvenile hormone epoxide hydrolase 2 OS=Ctenocephalides felis GN=EH2 PE=2 SV=1	CAC0719	182	1e-45	COG0596	Predicted hydrolases or acyltransferases (alpha/beta hydrolase superfamily)	K10719	2e-165	583	dwi:Dwil_GK20691	juvenile hormone epoxide hydrolase	GO:0006719//juvenile hormone catabolic process	GO:0008096//juvenile hormone epoxide hydrolase activity	GO:0043231//intracellular membrane-bounded organelle	--
Unigene14242_All	1386	1084.67	3758.67	1085.9	3456.15	1.67028	up	7.9124e-07	8.80554e-05	gi|195134378|ref|XP_002011614.1|	424.1	8e-117	GI11124 [Drosophila mojavensis] >gi|193906737|gb|EDW05604.1| GI11124 [Drosophila mojavensis]	gi|336454163|gb|HM989013.1|	65.9	5e-07	Pinctada maxima cathepsin D mRNA, complete cds	sp|Q03168|ASPP_AEDAE	394	3e-109	Lysosomal aspartic protease OS=Aedes aegypti GN=AAEL006169 PE=1 SV=2	--	--	--	--	--	K01379	2e-109	396	cqu:CpipJ_CPIJ017185	cathepsin D [EC:3.4.23.5]	-	GO:0004190//aspartic-type endopeptidase activity	-	--
Unigene14275_All	987	45573.7	134214	46226.5	124217	1.42607	up	5.87941e-09	1.19049e-06	gi|195492154|ref|XP_002093868.1|	407.9	3e-112	GE21528 [Drosophila yakuba] >gi|194179969|gb|EDW93580.1| GE21528 [Drosophila yakuba]	gi|198465995|ref|XM_001353815.2|	109	3e-20	Drosophila pseudoobscura pseudoobscura GA19618 (Dpse\GA19618), mRNA	sp|P17205|SER1_DROME	230	3e-60	Serine proteases 1/2 OS=Drosophila melanogaster GN=Jon99Cii PE=2 SV=2	mlr3307	107	4e-23	COG5640	Secreted trypsin-like serine protease	K01310	2e-111	402	dpo:Dpse_GA19618	chymotrypsin [EC:3.4.21.1]	GO:0006508//proteolysis	GO:0004252//serine-type endopeptidase activity	-	--
Unigene14327_All	671	89.3333	16.6667	92.1645	15.5311	-2.56905	down	4.85462e-07	5.86009e-05	--	--	--	--	--	--	--	--	--	--	--	--	--	--	--	--	--	--	--	--	--	--	-	-	-	--
Unigene14421_All	668	28.6667	123.667	29.103	114.049	1.97041	up	8.50658e-06	0.000635665	gi|195381911|ref|XP_002049676.1|	63.2	1e-08	GJ20622 [Drosophila virilis] >gi|194144473|gb|EDW60869.1| GJ20622 [Drosophila virilis]	--	--	--	--	sp|Q9V778|ADAS_DROME	55.8	7e-08	Alkyldihydroxyacetonephosphate synthase OS=Drosophila melanogaster GN=CG10253 PE=2 SV=1	--	--	--	--	--	K00803	2e-09	63.2	dvi:Dvir_GJ20622	alkyldihydroxyacetonephosphate synthase [EC:2.5.1.26]	GO:0044710	GO:0016614//oxidoreductase activity, acting on CH-OH group of donors	-	--
Unigene14603_All	382	147	42.3333	152.768	39.2067	-1.96217	down	3.90437e-07	4.85301e-05	--	--	--	--	--	--	--	--	--	--	--	--	--	--	--	--	--	--	--	--	--	--	-	-	-	--
Unigene14865_All	423	123	38.6667	126.874	35.3717	-1.84272	down	8.77298e-06	0.00064977	--	--	--	--	--	--	--	--	--	--	--	--	--	--	--	--	--	--	--	--	--	--	-	-	-	--
Unigene15088_All	258	84.3333	11.3333	88.4828	10.7638	-3.0392	down	3.65921e-06	0.000313034	--	--	--	--	--	--	--	--	--	--	--	--	--	--	--	--	--	--	--	--	--	--	-	-	-	--
Unigene15225_All	937	654.667	2110.67	662.524	1949.88	1.55734	up	3.55967e-17	3.50495e-14	gi|195503992|ref|XP_002098889.1|	86.7	1e-15	GE10619 [Drosophila yakuba] >gi|194184990|gb|EDW98601.1| GE10619 [Drosophila yakuba]	--	--	--	--	--	--	--	--	--	--	--	--	--	--	--	--	--	--	-	-	-	--
Unigene15910_All	1659	231.333	524	233.863	482.369	1.04448	up	1.19286e-05	0.000842488	gi|326428107|gb|EGD73677.1|	90.9	2e-16	hypothetical protein PTSG_12308 [Salpingoeca sp. ATCC 50818]	--	--	--	--	sp|E2RYF6|MUC22_HUMAN	135	2e-31	Mucin-22 OS=Homo sapiens GN=MUC22 PE=1 SV=2	YGL028c	66.6	1e-10	COG5309	Exo-beta-1,3-glucanase	K10955	4e-27	123	xtr:100493286	intestinal mucin-2	-	-	-	--
Unigene15926_All	5028	221.333	620.333	224.382	570.311	1.34579	up	2.93263e-07	3.81515e-05	gi|45552341|ref|NP_995693.1|	2422.1	0	Multidrug-Resistance like protein 1, isoform I [Drosophila melanogaster] >gi|45445114|gb|AAS64696.1| Multidrug-Resistance like protein 1, isoform I [Drosophila melanogaster]	gi|17862989|gb|AY069827.1|	206	8e-49	Drosophila melanogaster SD07655 full length cDNA	sp|Q8HXQ5|MRP1_BOVIN	1526	0	Multidrug resistance-associated protein 1 OS=Bos taurus GN=ABCC1 PE=2 SV=1	YDR135c	1018	0	COG1132	ABC-type multidrug transport system, ATPase and permease components	K05665	0	1526	bta:281588	ATP-binding cassette, subfamily C (CFTR/MRP), member 1	GO:0006941//striated muscle contraction;GO:0007527//adult somatic muscle development;GO:0007517//muscle organ development;GO:0050821//protein stabilization;GO:0045214//sarcomere organization;GO:0060361//flight;GO:0007427//epithelial cell migration, open tracheal system;GO:0031427//response to methotrexate;GO:0055085//transmembrane transport;GO:0030241//skeletal muscle myosin thick filament assemb…	GO:0030898//actin-dependent ATPase activity;GO:0000146//microfilament motor activity;GO:0008307//structural constituent of muscle;GO:0008559//xenobiotic-transporting ATPase activity;GO:0042803//protein homodimerization activity;GO:0005524//ATP binding	GO:0005863//striated muscle myosin thick filament;GO:0016021//integral to membrane;GO:0031672//A band;GO:0005703//polytene chromosome puff	--
Unigene15927_All	4103	141	361	142.518	331.825	1.21928	up	1.40296e-05	0.00094565	gi|45552337|ref|NP_995691.1|	1798.1	0	Multidrug-Resistance like protein 1, isoform K [Drosophila melanogaster] >gi|45445113|gb|AAS64695.1| Multidrug-Resistance like protein 1, isoform K [Drosophila melanogaster]	gi|17862989|gb|AY069827.1|	198	2e-46	Drosophila melanogaster SD07655 full length cDNA	sp|O35379|MRP1_MOUSE	1261	0	Multidrug resistance-associated protein 1 OS=Mus musculus GN=Abcc1 PE=1 SV=1	YDR135c	927	0	COG1132	ABC-type multidrug transport system, ATPase and permease components	K05665	0	1263	oaa:100087202	ATP-binding cassette, subfamily C (CFTR/MRP), member 1	GO:0006941//striated muscle contraction;GO:0007527//adult somatic muscle development;GO:0007517//muscle organ development;GO:0050821//protein stabilization;GO:0045214//sarcomere organization;GO:0060361//flight;GO:0007427//epithelial cell migration, open tracheal system;GO:0031427//response to methotrexate;GO:0055085//transmembrane transport;GO:0030241//skeletal muscle myosin thick filament assemb…	GO:0030898//actin-dependent ATPase activity;GO:0000146//microfilament motor activity;GO:0008307//structural constituent of muscle;GO:0008559//xenobiotic-transporting ATPase activity;GO:0042803//protein homodimerization activity;GO:0005524//ATP binding	GO:0005863//striated muscle myosin thick filament;GO:0016021//integral to membrane;GO:0031672//A band;GO:0005703//polytene chromosome puff	--
Unigene15940_All	1695	286.333	91.3333	296.766	84.1469	-1.81834	down	6.73523e-10	1.72559e-07	--	--	--	--	--	--	--	--	--	--	--	--	--	--	--	--	--	--	--	--	--	--	-	-	-	--
Unigene16027_All	4111	316.333	1030	315.572	949.347	1.58896	up	7.58488e-11	2.41065e-08	gi|195120001|ref|XP_002004517.1|	1715.7	0	GI19571 [Drosophila mojavensis] >gi|193909585|gb|EDW08452.1| GI19571 [Drosophila mojavensis]	gi|195380016|ref|XM_002048731.1|	105	2e-18	Drosophila virilis GJ21146 (Dvir\GJ21146), mRNA	sp|Q00449|MDR49_DROME	1665	0	Multidrug resistance protein homolog 49 OS=Drosophila melanogaster GN=Mdr49 PE=2 SV=2	SPCC663.03	750	0	COG1132	ABC-type multidrug transport system, ATPase and permease components	K05658	0	1715	dmo:Dmoj_GI19571	ATP-binding cassette, subfamily B (MDR/TAP), member 1	GO:0008354//germ cell migration;GO:0006855//drug transmembrane transport;GO:0001666//response to hypoxia;GO:0031427//response to methotrexate;GO:0006200//ATP catabolic process	GO:0015238//drug transmembrane transporter activity;GO:0042626//ATPase activity, coupled to transmembrane movement of substances;GO:0005524//ATP binding	GO:0005887//integral to plasma membrane	--
Unigene16049_All	1106	249.333	74	258.033	68.8236	-1.90658	down	7.98709e-10	2.02565e-07	--	--	--	--	gi|46803488|emb|BX640480.22|	61.9	6e-06	Zebrafish DNA sequence from clone DKEYP-86F2 in linkage group 18 Contains the gene for a novel protein similar to vertebrate SH3 and multiple ankyrin repeat domains 2 (SHANK2) and three CpG islands, complete sequence	--	--	--	--	--	--	--	--	--	--	--	--	--	--	-	-	-	--
Unigene16072_All	2907	818.667	3105.67	828.167	2868.98	1.79254	up	1.01531e-23	2.3175e-20	gi|24584723|ref|NP_652627.2|	522.7	4e-146	Ugt36Bc, isoform A [Drosophila melanogaster] >gi|24584725|ref|NP_724013.1| Ugt36Bc, isoform B [Drosophila melanogaster] >gi|7298343|gb|AAF53571.1| Ugt36Bc, isoform A [Drosophila melanogaster] >gi|22946672|gb|AAN10971.1| Ugt36Bc, isoform B [Drosophila melanogaster] >gi|219990645|gb|ACL68696.1| FI03416p [Drosophila melanogaster]	--	--	--	--	sp|Q64435|UD16_MOUSE	209	3e-53	UDP-glucuronosyltransferase 1-6 OS=Mus musculus GN=Ugt1a6 PE=1 SV=1	slr1125	60.5	2e-08	COG1819	Glycosyl transferases, related to UDP-glucuronosyltransferase	K00699	5e-147	522	dme:Dmel_CG17932	glucuronosyltransferase [EC:2.4.1.17]	-	GO:0015020//glucuronosyltransferase activity	-	--
Unigene16100_All	2054	201.667	508.333	203.313	469.938	1.20877	up	8.10117e-07	8.95694e-05	gi|194762736|ref|XP_001963490.1|	854.4	0	GF20262 [Drosophila ananassae] >gi|190629149|gb|EDV44566.1| GF20262 [Drosophila ananassae]	gi|194762735|ref|XM_001963454.1|	83.8	3e-12	Drosophila ananassae GF20262 (Dana\GF20262), mRNA	sp|Q7SYH5|SC5A8_XENLA	442	2e-123	Sodium-coupled monocarboxylate transporter 1 OS=Xenopus laevis GN=slc5a8 PE=2 SV=1	sll1087	197	4e-50	COG0591	Na+/proline symporter	K14388	0	854	dan:Dana_GF20262	solute carrier family 5 (sodium-coupled monocarboxylate transporter), member 8/12	GO:0055085//transmembrane transport;GO:0051180//vitamin transport	GO:0008523//sodium-dependent multivitamin transmembrane transporter activity	GO:0016021//integral to membrane	--
Unigene16105_All	1722	193.333	667.333	196.531	611.825	1.63836	up	1.34461e-12	6.25195e-10	gi|195486574|ref|XP_002091562.1|	636.3	1e-180	GE13731 [Drosophila yakuba] >gi|194177663|gb|EDW91274.1| GE13731 [Drosophila yakuba]	gi|195095496|ref|XM_001997802.1|	81.8	1e-11	Drosophila grimshawi GH20997 (Dgri\GH20997), mRNA	sp|P54855|UDB15_HUMAN	248	3e-65	UDP-glucuronosyltransferase 2B15 OS=Homo sapiens GN=UGT2B15 PE=1 SV=3	BS_ydhE	68.2	4e-11	COG1819	Glycosyl transferases, related to UDP-glucuronosyltransferase	K00699	0	636	dya:Dyak_GE13731	glucuronosyltransferase [EC:2.4.1.17]	GO:0008152//metabolic process	GO:0015020//glucuronosyltransferase activity	-	--
Unigene16123_All	1911	339.667	1497	342.204	1378.24	2.0099	up	3.8247e-23	8.35049e-20	gi|194743900|ref|XP_001954436.1|	515.4	4e-144	GF19938 [Drosophila ananassae] >gi|190627473|gb|EDV42997.1| GF19938 [Drosophila ananassae]	--	--	--	--	sp|O77649|UDB20_MACFA	256	1e-67	UDP-glucuronosyltransferase 2B20 OS=Macaca fascicularis GN=UGT2B20 PE=1 SV=1	BS_yojK	77.4	8e-14	COG1819	Glycosyl transferases, related to UDP-glucuronosyltransferase	K00699	2e-144	513	dpo:Dpse_GA19751	glucuronosyltransferase [EC:2.4.1.17]	-	GO:0016758//transferase activity, transferring hexosyl groups	-	--
Unigene16148_All	1710	211	500.667	215.068	461.362	1.10111	up	4.55565e-06	0.000371753	gi|195383570|ref|XP_002050499.1|	584.7	5e-165	GJ20171 [Drosophila virilis] >gi|194145296|gb|EDW61692.1| GJ20171 [Drosophila virilis]	gi|383844521|gb|JF835051.1|	1253	0	Bactrocera dorsalis strain BD25 cytochrome P450 mRNA, complete cds	sp|Q9V6H1|CP9H1_DROME	532	8e-151	Probable cytochrome P450 9h1 OS=Drosophila melanogaster GN=Cyp9h1 PE=3 SV=1	AGc2890	136	1e-31	COG2124	Cytochrome P450	K15003	6e-166	584	dvi:Dvir_GJ20171	cytochrome P450, family 9 [EC:1.14.-.-]	-	GO:0016491//oxidoreductase activity;GO:0009055//electron carrier activity;GO:0005488//binding	GO:0016020//membrane;GO:0043231//intracellular membrane-bounded organelle	--
Unigene16234_All	1462	82.6667	254.667	83.7019	235.834	1.49444	up	2.06667e-06	0.000194345	gi|225544220|gb|ACN91530.1|	301.6	7e-80	ird5 [Ceratitis capitata]	gi|225544206|gb|FJ710559.1|	1516	0	Bactrocera dorsalis clone Bdor_pnrfos2.scaffold_0 pnr (pnr) gene, partial cds	sp|Q9VEZ5|IKKB_DROME	113	1e-24	Inhibitor of nuclear factor kappa-B kinase subunit beta OS=Drosophila melanogaster GN=ird5 PE=1 SV=2	--	--	--	--	--	K07209	6e-40	166	dmo:Dmoj_GI10102	inhibitor of nuclear factor kappa-B kinase subunit beta [EC:2.7.11.10]	-	-	-	--
Unigene16487_All	1353	109	392	109.312	361.765	1.72661	up	4.75429e-10	1.24996e-07	gi|194766654|ref|XP_001965439.1|	453	1e-125	GF22449 [Drosophila ananassae] >gi|190619430|gb|EDV34954.1| GF22449 [Drosophila ananassae]	gi|195043630|ref|XM_001991621.1|	81.8	8e-12	Drosophila grimshawi GH12778 (Dgri\GH12778), mRNA	sp|Q8T3Y0|SINAL_DROME	62	3e-09	Probable E3 ubiquitin-protein ligase sinah OS=Drosophila melanogaster GN=sinah PE=1 SV=2	--	--	--	--	--	K04506	6e-12	72.8	tca:100142282	E3 ubiquitin-protein ligase SIAH1 [EC:6.3.2.19]	-	-	-	--
Unigene16594_All	415	148	534.667	154.675	491.441	1.66778	up	4.9326e-12	2.01379e-09	--	--	--	--	--	--	--	--	--	--	--	--	--	--	--	--	--	--	--	--	--	--	-	-	-	--
Unigene16604_All	327	99.3333	27.6667	102.587	25.6308	-2.00089	down	1.33353e-05	0.000913566	--	--	--	--	--	--	--	--	--	--	--	--	--	--	--	--	--	--	--	--	--	--	-	-	-	--
Unigene16693_All	1197	2426.67	7559.67	2444.53	6989.39	1.51561	up	1.11534e-08	2.08986e-06	gi|195111504|ref|XP_002000318.1|	77	2e-12	GI10162 [Drosophila mojavensis] >gi|193916912|gb|EDW15779.1| GI10162 [Drosophila mojavensis]	--	--	--	--	--	--	--	--	--	--	--	--	--	--	--	--	--	--	-	-	-	--
Unigene16699_All	763	1721.33	688.667	1774.47	633.288	-1.48645	down	6.94164e-16	6.11547e-13	gi|195145613|ref|XP_002013786.1|	133.7	9e-30	GL24333 [Drosophila persimilis] >gi|194102729|gb|EDW24772.1| GL24333 [Drosophila persimilis]	gi|195112635|ref|XM_002000842.1|	63.9	1e-06	Drosophila mojavensis GI22283 (Dmoj\GI22283), mRNA	--	--	--	--	--	--	--	--	--	--	--	--	--	--	-	-	-	--
Unigene16732_All	1294	70.3333	365	70.0558	337.129	2.26673	up	3.03535e-14	1.83642e-11	gi|195043631|ref|XP_001991657.1|	120.6	1e-25	GH12778 [Drosophila grimshawi] >gi|193901415|gb|EDW00282.1| GH12778 [Drosophila grimshawi]	gi|268637486|ref|XM_002649042.1|	63.9	2e-06	Dictyostelium discoideum AX4 WD40 repeat-containing protein (DDB_G0295793) mRNA, complete cds	sp|P98088|MUC5A_HUMAN	83.6	9e-16	Mucin-5AC (Fragments) OS=Homo sapiens GN=MUC5AC PE=1 SV=3	--	--	--	--	--	K10955	1e-14	81.6	xtr:100493286	intestinal mucin-2	-	-	-	--
Unigene16734_All	1066	507.333	1138	514.48	1048.75	1.02748	up	2.15088e-07	2.90346e-05	gi|194769804|ref|XP_001966991.1|	314.7	5e-84	GF21812 [Drosophila ananassae] >gi|190622786|gb|EDV38310.1| GF21812 [Drosophila ananassae]	--	--	--	--	sp|Q96IV6|CE004_HUMAN	205	2e-52	Uncharacterized protein C5orf4 OS=Homo sapiens GN=C5orf4 PE=2 SV=1	SPAC630.08c	108	2e-23	COG3000	Sterol desaturase	K07750	9e-68	257	dpe:Dper_GL27003	methylsterol monooxygenase [EC:1.14.13.72]	GO:0044710	GO:0000254//C-4 methylsterol oxidase activity	GO:0016020//membrane	--
Unigene16828_All	1019	3259	10721	3305.13	9887.61	1.58092	up	3.4023e-07	4.3363e-05	gi|195433575|ref|XP_002064786.1|	337	9e-91	GK15016 [Drosophila willistoni] >gi|194160871|gb|EDW75772.1| GK15016 [Drosophila willistoni]	--	--	--	--	--	--	--	--	--	--	--	--	--	--	--	--	--	--	-	-	-	--
Unigene16878_All	1427	7094.33	17103.7	7241.1	15729.7	1.11921	up	1.67217e-12	7.63361e-10	gi|50897523|gb|AAT85824.1|	347.1	1e-93	putative thioredoxin peroxidase 1 [Glossina morsitans morsitans]	gi|89277015|gb|DQ406810.1|	591	1e-165	Ceratitis capitata clone 30c mRNA sequence	sp|Q9V3P0|PRDX1_DROME	340	5e-93	Peroxiredoxin 1 OS=Drosophila melanogaster GN=Jafrac1 PE=1 SV=1	SPCC576.03c	251	2e-66	COG0450	Peroxiredoxin	K03386	3e-94	346	dwi:Dwil_GK25196	peroxiredoxin (alkyl hydroperoxide reductase subunit C) [EC:1.11.1.15]	GO:0042744//hydrogen peroxide catabolic process;GO:0055114//oxidation-reduction process;GO:0008340//determination of adult lifespan;GO:0042594//response to starvation;GO:0008354//germ cell migration;GO:0045454//cell redox homeostasis;GO:0007155//cell adhesion;GO:0007281//germ cell development;GO:0006974//response to DNA damage stimulus	GO:0004602//glutathione peroxidase activity;GO:0008379//thioredoxin peroxidase activity	GO:0005829//cytosol;GO:0005875//microtubule associated complex	--
Unigene16980_All	528	117.667	407	119.274	376.55	1.65856	up	7.07069e-08	1.11305e-05	gi|195471195|ref|XP_002087891.1|	64.7	2e-09	GE18267 [Drosophila yakuba] >gi|194173992|gb|EDW87603.1| GE18267 [Drosophila yakuba]	--	--	--	--	sp|A7Z063|WASH1_BOVIN	55.1	8e-08	WAS protein family homolog 1 OS=Bos taurus GN=WASH1 PE=2 SV=1	CC3494_1	48.1	8e-06	COG3637	Opacity protein and related surface antigens	K08558	9e-08	56.6	acs:100552871	nuclear receptor subfamily 4 group A member 2	-	-	-	--
Unigene16993_All	472	1371	3290	1414.53	3023.75	1.09601	up	7.28382e-11	2.34464e-08	gi|195493694|ref|XP_002094525.1|	60.8	2e-08	GE21870 [Drosophila yakuba] >gi|194180626|gb|EDW94237.1| GE21870 [Drosophila yakuba]	--	--	--	--	sp|O76217|PE1_ANOGA	54.3	1e-07	Peritrophin-1 OS=Anopheles gambiae GN=Aper1 PE=2 SV=2	--	--	--	--	--	K05030	3e-12	71.2	cin:100175971	calcium-activated chloride channel family member 4	-	-	-	--
Unigene17174_All	536	72.3333	338	74.5187	313.002	2.0705	up	3.97719e-06	0.000335056	gi|195349822|ref|XP_002041441.1|	261.5	1e-68	GM10148 [Drosophila sechellia] >gi|194123136|gb|EDW45179.1| GM10148 [Drosophila sechellia]	gi|195108944|ref|XM_001999017.1|	75.8	2e-10	Drosophila mojavensis GI23284 (Dmoj\GI23284), mRNA	sp|Q3ZU95|PA1_VESGE	114	2e-25	Phospholipase A1 OS=Vespula germanica PE=2 SV=1	--	--	--	--	--	K01046	4e-58	223	dme:Dmel_CG17191	triacylglycerol lipase [EC:3.1.1.3] K01058 phospholipase A1 [EC:3.1.1.32]	GO:0006629//lipid metabolic process	GO:0004806//triglyceride lipase activity;GO:0052740//1-acyl-2-lysophosphatidylserine acylhydrolase activity;GO:0052739//phosphatidylserine 1-acylhydrolase activity;GO:0008970//phosphatidylcholine 1-acylhydrolase activity	GO:0005576//extracellular region	--
Unigene175_All	2059	131.667	347.667	132.554	320.855	1.27534	up	4.33496e-06	0.000360047	gi|195022071|ref|XP_001985512.1|	684.9	0	GH14458 [Drosophila grimshawi] >gi|193898994|gb|EDV97860.1| GH14458 [Drosophila grimshawi]	gi|195022070|ref|XM_001985476.1|	256	4e-64	Drosophila grimshawi GH14458 (Dgri\GH14458), mRNA	sp|O55164|MPDZ_RAT	109	3e-23	Multiple PDZ domain protein OS=Rattus norvegicus GN=Mpdz PE=1 SV=1	--	--	--	--	--	K06095	1e-24	115	aml:100477704	multiple PDZ domain protein	GO:0007444//imaginal disc development	-	GO:0005634//nucleus;GO:0005886//plasma membrane	--
Unigene18407_All	2161	171	420.333	176.061	386.377	1.13393	up	5.80255e-06	0.000459591	gi|195038637|ref|XP_001990763.1|	556.6	2e-156	GH19543 [Drosophila grimshawi] >gi|193894959|gb|EDV93825.1| GH19543 [Drosophila grimshawi]	--	--	--	--	sp|P59889|S39A1_DANRE	100	2e-20	Zinc transporter ZIP1 OS=Danio rerio GN=slc39a1 PE=2 SV=1	ECU09g0740	54.7	6e-07	COG0428	Predicted divalent heavy-metal cations transporter	K14709	2e-157	556	dgr:Dgri_GH19543	solute carrier family 39 (zinc transporter), member 1/2/3	GO:0008344//adult locomotory behavior;GO:0055069//zinc ion homeostasis;GO:0008340//determination of adult lifespan	-	-	--
Unigene18486_All	1526	230.667	553.667	233.863	508.893	1.1217	up	1.78665e-06	0.000171875	gi|195380099|ref|XP_002048808.1|	500.7	8e-140	GJ21117 [Drosophila virilis] >gi|194143605|gb|EDW60001.1| GJ21117 [Drosophila virilis]	--	--	--	--	sp|Q9ESY6|LRRN3_RAT	100	9e-21	Leucine-rich repeat neuronal protein 3 OS=Rattus norvegicus GN=Lrrn3 PE=2 SV=1	SPy1798	58.2	4e-08	COG4886	Leucine-rich repeat (LRR) protein	K13023	4e-14	80.1	acs:100555566	carboxypeptidase N regulatory subunit	-	-	-	--
Unigene18502_All	583	119.333	33.3333	124.845	30.6337	-2.02694	down	8.10358e-06	0.000609175	--	--	--	--	gi|194247187|emb|AM910993.1|	65.9	2e-07	Plasmodium knowlesi strain H chromosome 11, complete genome	--	--	--	--	--	--	--	--	--	--	--	--	--	--	-	-	-	--
Unigene18504_All	823	841	440	863.392	403.387	-1.09785	down	3.7821e-07	4.74805e-05	gi|296204977|ref|XP_002749573.1|	61.6	5e-08	PREDICTED: uncharacterized protein LOC100406103 [Callithrix jacchus]	gi|38502329|gb|AC022168.6|	69.9	2e-08	Homo sapiens chromosome 16 clone RP11-89D3, complete sequence	--	--	--	--	--	--	--	--	--	--	--	--	--	--	-	-	-	--
Unigene18592_All	2548	109	464.333	109.959	427.91	1.96034	up	1.71702e-13	9.076e-11	gi|195435069|ref|XP_002065524.1|	993	0	GK14625 [Drosophila willistoni] >gi|194161609|gb|EDW76510.1| GK14625 [Drosophila willistoni]	gi|195351058|ref|XM_002042018.1|	145	1e-30	Drosophila sechellia GM26207 (Dsec\GM26207), mRNA	sp|O94956|SO2B1_HUMAN	228	4e-59	Solute carrier organic anion transporter family member 2B1 OS=Homo sapiens GN=SLCO2B1 PE=1 SV=2	--	--	--	--	--	K14353	4e-75	283	dwi:Dwil_GK24773	solute carrier organic anion transporter family, member 3A	GO:0015711//organic anion transport	GO:0008514//organic anion transmembrane transporter activity	GO:0016020//membrane	--
Unigene18664_All	2754	760.333	390.333	777.796	362.208	-1.10257	down	6.91364e-08	1.09519e-05	gi|195122356|ref|XP_002005677.1|	742.3	0	GI20601 [Drosophila mojavensis] >gi|193910745|gb|EDW09612.1| GI20601 [Drosophila mojavensis]	gi|195056569|ref|XM_001995087.1|	71.9	2e-08	Drosophila grimshawi GH22805 (Dgri\GH22805), mRNA	sp|Q9W770|SPON1_CHICK	275	4e-73	Spondin-1 OS=Gallus gallus GN=SPON1 PE=2 SV=1	YDR170c	59.3	3e-08	COG5307	SEC7 domain proteins	K13749	1e-17	93.2	mmu:214111	solute carrier family 24 (sodium/potassium/calcium exchanger), member 1	-	-	GO:0005576//extracellular region	--
Unigene18678_All	2081	382.333	903.667	393.688	831.285	1.07829	up	1.15172e-07	1.66192e-05	gi|221330671|ref|NP_524686.3|	540.4	1e-151	dorothy [Drosophila melanogaster] >gi|113204849|gb|ABI34158.1| IP04436p [Drosophila melanogaster] >gi|220901930|gb|AAF51084.3| dorothy [Drosophila melanogaster]	--	--	--	--	sp|Q64435|UD16_MOUSE	167	1e-40	UDP-glucuronosyltransferase 1-6 OS=Mus musculus GN=Ugt1a6 PE=1 SV=1	BS_yojK	69.7	2e-11	COG1819	Glycosyl transferases, related to UDP-glucuronosyltransferase	K00699	1e-98	361	dan:Dana_GF15420	glucuronosyltransferase [EC:2.4.1.17]	-	GO:0050488//ecdysteroid UDP-glucosyltransferase activity	-	--
Unigene18710_All	1681	333.667	77.6667	347.104	71.7979	-2.27335	down	5.94806e-11	1.96505e-08	gi|390176278|ref|XP_001352548.2|	114	2e-23	GA12000 [Drosophila pseudoobscura pseudoobscura] >gi|388858743|gb|EAL30045.2| GA12000 [Drosophila pseudoobscura pseudoobscura]	--	--	--	--	--	--	--	--	--	--	--	--	--	--	--	--	--	--	-	-	-	--
Unigene18731_All	1728	210.333	600.667	216.768	551.236	1.34652	up	4.2611e-09	8.91565e-07	gi|194768567|ref|XP_001966383.1|	199.1	6e-49	GF22144 [Drosophila ananassae] >gi|190617147|gb|EDV32671.1| GF22144 [Drosophila ananassae]	--	--	--	--	sp|Q6RHW0|K1C9_MOUSE	96.7	1e-19	Keratin, type I cytoskeletal 9 OS=Mus musculus GN=Krt9 PE=1 SV=2	XF0818	63.9	8e-10	COG2730	Endoglucanase	K10385	1e-18	95.5	rno:502541	loricrin	-	-	-	--
Unigene18747_All	1059	241.333	103.667	246.975	95.057	-1.3775	down	4.20577e-06	0.000350826	gi|195390443|ref|XP_002053878.1|	440.7	6e-122	GJ24121 [Drosophila virilis] >gi|194151964|gb|EDW67398.1| GJ24121 [Drosophila virilis]	gi|195445909|ref|XM_002070503.1|	113	2e-21	Drosophila willistoni GK10975 (Dwil\GK10975), mRNA	sp|Q5RFR0|TTPAL_PONAB	78.2	3e-14	Alpha-tocopherol transfer protein-like OS=Pongo abelii GN=TTPAL PE=2 SV=1	--	--	--	--	--	K10693	8e-24	111	dpe:Dper_GL26848	E3 ubiquitin-protein ligase MYCBP2 [EC:6.3.2.19]	GO:0006810//transport	GO:0005215//transporter activity	GO:0005622//intracellular	--
Unigene18755_All	721	5665.33	28298.7	5688.53	26050.4	2.19518	up	4.95453e-32	3.55424e-28	gi|195150795|ref|XP_002016336.1|	76.3	1e-12	GL11525 [Drosophila persimilis] >gi|194110183|gb|EDW32226.1| GL11525 [Drosophila persimilis]	--	--	--	--	--	--	--	--	--	--	--	--	--	--	--	--	--	--	-	-	-	--
Unigene18788_All	2052	505	1128.67	512.266	1036.49	1.01675	up	1.78568e-06	0.000171875	gi|195035925|ref|XP_001989422.1|	500.7	1e-139	GH11714 [Drosophila grimshawi] >gi|193905422|gb|EDW04289.1| GH11714 [Drosophila grimshawi]	--	--	--	--	--	--	--	--	--	--	--	--	--	--	--	--	--	--	-	GO:0016740//transferase activity	-	--
Unigene18953_All	3109	2085	11131.3	2097.73	10246.9	2.28829	up	3.81072e-17	3.67998e-14	gi|195453743|ref|XP_002073922.1|	1053.5	0	GK12888 [Drosophila willistoni] >gi|194170007|gb|EDW84908.1| GK12888 [Drosophila willistoni]	gi|195108894|ref|XM_001998992.1|	111	2e-20	Drosophila mojavensis GI24288 (Dmoj\GI24288), mRNA	sp|P91887|AMPN_PLUXY	462	2e-129	Aminopeptidase N OS=Plutella xylostella GN=APN1 PE=1 SV=1	YHR047c	327	6e-89	COG0308	Aminopeptidase N	K11140	0	1053	dwi:Dwil_GK12888	aminopeptidase N [EC:3.4.11.2]	-	GO:0004177//aminopeptidase activity	-	--
Unigene19003_All	719	134.667	43.6667	139.421	39.7645	-1.8099	down	5.82178e-06	0.000459664	--	--	--	--	--	--	--	--	--	--	--	--	--	--	--	--	--	--	--	--	--	--	-	-	-	--
Unigene19035_All	760	56.6667	398	60.2595	369.601	2.61671	up	1.90711e-06	0.000181035	gi|24658046|ref|NP_729037.1|	161.8	3e-38	CG32237 [Drosophila melanogaster] >gi|23093037|gb|AAF47946.2| CG32237 [Drosophila melanogaster]	--	--	--	--	sp|Q6PZE0|MUC19_MOUSE	56.2	7e-08	Mucin-19 OS=Mus musculus GN=Muc19 PE=2 SV=2	--	--	--	--	--	--	--	--	--	--	-	-	-	--
Unigene19257_All	642	40	208.667	40.5999	193.549	2.25315	up	3.33682e-06	0.000289993	gi|195385577|ref|XP_002051481.1|	185.3	1e-45	GJ12008 [Drosophila virilis] >gi|194147938|gb|EDW63636.1| GJ12008 [Drosophila virilis]	--	--	--	--	--	--	--	--	--	--	--	--	--	--	--	--	--	--	-	-	-	--
Unigene19326_All	1692	892.667	2337	906.484	2146.86	1.24388	up	5.05641e-09	1.04063e-06	gi|195387948|ref|XP_002052654.1|	228.4	9e-58	GJ17670 [Drosophila virilis] >gi|194149111|gb|EDW64809.1| GJ17670 [Drosophila virilis]	--	--	--	--	sp|P11976|PSTA_DICDI	70.1	1e-11	Prestalk protein OS=Dictyostelium discoideum GN=ecmB PE=2 SV=2	--	--	--	--	--	K06233	1e-07	58.9	bta:100337021	low density lipoprotein-related protein 2	-	-	-	--
Unigene19333_All	945	68.6667	469	69.6732	433.99	2.63899	up	2.40465e-14	1.5481e-11	gi|320545700|ref|NP_001097553.2|	281.2	5e-74	CG34427 [Drosophila melanogaster] >gi|318069168|gb|ABW08499.2| CG34427 [Drosophila melanogaster]	--	--	--	--	sp|Q11174|CHIT_CAEEL	50.4	5e-06	Probable endochitinase OS=Caenorhabditis elegans GN=cht-1 PE=1 SV=1	--	--	--	--	--	K01183	4e-06	52.8	cbr:CBG14201	chitinase [EC:3.2.1.14]	-	-	-	--
Unigene19353_All	955	500.667	1443	498.656	1324.33	1.40914	up	2.27728e-06	0.000210988	gi|195429709|ref|XP_002062900.1|	354.4	4e-96	GK19693 [Drosophila willistoni] >gi|194158985|gb|EDW73886.1| GK19693 [Drosophila willistoni]	gi|27636672|emb|BX063391.1|	63.9	1e-06	Single read from an extremity of a full-length cDNA clone made from Anopheles gambiae total adult females. 3-PRIME end of clone FK0AAC45AF09 of strain 6-9 of Anopheles gambiae (African malaria mosquito)	sp|P54624|TRYA_DROER	353	2e-97	Trypsin alpha OS=Drosophila erecta GN=alphaTry PE=3 SV=1	VC1200	113	5e-25	COG5640	Secreted trypsin-like serine protease	K01312	2e-96	352	dya:Dyak_GE13535	trypsin [EC:3.4.21.4]	GO:0006508//proteolysis	GO:0004252//serine-type endopeptidase activity	GO:0005576//extracellular region	--
Unigene19355_All	1055	368.667	1290.67	375.467	1186.75	1.66026	up	7.69839e-17	7.02877e-14	gi|195394808|ref|XP_002056034.1|	317.4	7e-85	GJ10715 [Drosophila virilis] >gi|194142743|gb|EDW59146.1| GJ10715 [Drosophila virilis]	--	--	--	--	sp|Q17025|CTR2_ANOGA	194	2e-49	Chymotrypsin-2 OS=Anopheles gambiae GN=CHYM2 PE=2 SV=3	VC1649	96.3	8e-20	COG5640	Secreted trypsin-like serine protease	K11997	1e-33	144	ame:409206	tripartite motif-containing protein 2/3	-	GO:0016787//hydrolase activity	-	--
Unigene19475_All	2221	1418	3370.67	1456.52	3096.42	1.08808	up	4.932e-10	1.28992e-07	gi|195395136|ref|XP_002056192.1|	1130.5	0	GJ10355 [Drosophila virilis] >gi|194142901|gb|EDW59304.1| GJ10355 [Drosophila virilis]	gi|373501918|gb|JN621788.1|	1065	0	Bactrocera dorsalis Hsp6 mRNA, partial cds	sp|P11146|HSP7B_DROME	1095	0	Heat shock 70 kDa protein cognate 2 OS=Drosophila melanogaster GN=Hsc70-2 PE=1 SV=2	SPAC13G7.02c	876	0	COG0443	Molecular chaperone	K03283	0	1130	dvi:Dvir_GJ10355	heat shock 70kDa protein 1/8	GO:0006457//protein folding;GO:0009408//response to heat	GO:0005524//ATP binding;GO:0051082//unfolded protein binding	GO:0005739//mitochondrion	--
Unigene19508_All	1797	840.667	2126	871.326	1958.31	1.16832	up	3.29293e-11	1.15635e-08	gi|404441535|gb|AFH54190.1|	1058.1	0	cytochrome P450 [Bactrocera dorsalis]	gi|404441534|gb|JF835054.1|	2849	0	Bactrocera dorsalis strain BD28 cytochrome P450 mRNA, complete cds	sp|Q9VVR9|C12C1_DROME	535	1e-151	Probable cytochrome P450 12c1, mitochondrial OS=Drosophila melanogaster GN=Cyp12c1 PE=2 SV=2	all1361	106	2e-22	COG2124	Cytochrome P450	K15004	4e-159	562	dwi:Dwil_GK10770	cytochrome P450, family 12 [EC:1.14.-.-]	-	GO:0046872//metal ion binding;GO:0016491//oxidoreductase activity;GO:0009055//electron carrier activity	GO:0005739//mitochondrion	--
Unigene19692_All	930	449.333	14.6667	455.296	13.9287	-5.03067	down	5.99522e-07	6.94189e-05	--	--	--	--	--	--	--	--	--	--	--	--	--	--	--	--	--	--	--	--	--	--	-	-	-	--
Unigene203_All	838	42.6667	153.333	43.393	141.475	1.70501	up	1.34724e-05	0.000918072	gi|195386976|ref|XP_002052180.1|	205.3	2e-51	GJ17412 [Drosophila virilis] >gi|194148637|gb|EDW64335.1| GJ17412 [Drosophila virilis]	--	--	--	--	sp|Q9WVC1|SLIT2_RAT	89.7	7e-18	Slit homolog 2 protein (Fragment) OS=Rattus norvegicus GN=Slit2 PE=1 SV=3	SPy1798	63.5	4e-10	COG4886	Leucine-rich repeat (LRR) protein	K06839	5e-18	92	rno:360272	slit 2	-	-	-	--
Unigene21012_All	3357	740.667	357.333	767.196	328.562	-1.22343	down	8.63307e-09	1.66099e-06	gi|195379084|ref|XP_002048311.1|	880.9	0	GJ13897 [Drosophila virilis] >gi|194155469|gb|EDW70653.1| GJ13897 [Drosophila virilis]	gi|442630910|ref|NM_001274626.1|	959	0	Drosophila melanogaster nemo (nmo), transcript variant H, mRNA	sp|D3ZSZ3|NLK_RAT	663	0	Serine/threonine-protein kinase NLK OS=Rattus norvegicus GN=Nlk PE=3 SV=1	YBL016w	238	7e-62	COG0515	Serine/threonine protein kinase	K04468	0	880	dvi:Dvir_GJ13897	nemo like kinase [EC:2.7.11.24]	GO:0008586//imaginal disc-derived wing vein morphogenesis;GO:0042332//gravitaxis;GO:0045887//positive regulation of synaptic growth at neuromuscular junction;GO:0030178//negative regulation of Wnt receptor signaling pathway;GO:0006468//protein phosphorylation;GO:0000165//MAPK cascade;GO:0007474//imaginal disc-derived wing vein specification;GO:0016318//ommatidial rotation	GO:0004707//MAP kinase activity;GO:0005524//ATP binding	-	--
Unigene21046_All	4212	495	1515.33	505.065	1403.46	1.47445	up	1.86332e-12	8.20777e-10	gi|45550492|ref|NP_611675.2|	2078.1	0	CG4752 [Drosophila melanogaster] >gi|45445364|gb|AAF46852.2| CG4752 [Drosophila melanogaster] >gi|85857438|gb|ABC86255.1| RH09675p [Drosophila melanogaster] >gi|211938521|gb|ACJ13157.1| FI03324p [Drosophila melanogaster]	gi|195487886|ref|XM_002092047.1|	222	1e-53	Drosophila yakuba GE13992 (Dyak\GE13992), mRNA	sp|P97608|OPLA_RAT	1548	0	5-oxoprolinase OS=Rattus norvegicus GN=Oplah PE=1 SV=2	SPAC11D3.15_1	667	0	COG0145	N-methylhydantoinase A/acetone carboxylase, beta subunit	K01469	0	2078	dme:Dmel_CG4752	5-oxoprolinase (ATP-hydrolysing) [EC:3.5.2.9]	GO:0008152//metabolic process	GO:0017168//5-oxoprolinase (ATP-hydrolyzing) activity	-	--
Unigene21123_All	2215	663	116	669.79	107.539	-2.63884	down	1.55752e-07	2.16057e-05	gi|339243929|ref|XP_003377890.1|	205.3	7e-123	7 transmembrane receptor [Trichinella spiralis] >gi|316973245|gb|EFV56865.1| 7 transmembrane receptor [Trichinella spiralis]	--	--	--	--	sp|Q96DM1|PGBD4_HUMAN	80.9	1e-14	PiggyBac transposable element-derived protein 4 OS=Homo sapiens GN=PGBD4 PE=2 SV=3	--	--	--	--	--	--	--	--	--	--	-	GO:0004930//G-protein coupled receptor activity	GO:0016020//membrane	--
Unigene21156_All	2249	1150	2811	1172.35	2591.05	1.14413	up	5.19304e-11	1.75146e-08	gi|194867757|ref|XP_001972143.1|	399.8	3e-109	GG15362 [Drosophila erecta] >gi|190653926|gb|EDV51169.1| GG15362 [Drosophila erecta]	gi|459413087|gb|GAGF01029185.1|	67.9	2e-07	TSA: Chrysopa pallens Unigene39301_dacaoling transcribed RNA sequence	sp|O46560|PDXK_PIG	273	1e-72	Pyridoxal kinase OS=Sus scrofa GN=PDXK PE=1 SV=1	SPAC6F6.11c	174	4e-43	COG2240	Pyridoxal/pyridoxine/pyridoxamine kinase	K00868	4e-110	399	der:Dere_GG15362	pyridoxine kinase [EC:2.7.1.35]	GO:0009443//pyridoxal 5'-phosphate salvage	GO:0008478//pyridoxal kinase activity	GO:0005737//cytoplasm	--
Unigene21202_All	2177	241	575.667	243.312	529.913	1.12295	up	1.59038e-06	0.000156901	gi|195120003|ref|XP_002004518.1|	63.9	4e-08	GI19570 [Drosophila mojavensis] >gi|193909586|gb|EDW08453.1| GI19570 [Drosophila mojavensis]	gi|195120004|ref|XM_002004483.1|	111	1e-20	Drosophila mojavensis GI19569 (Dmoj\GI19569), mRNA	sp|Q05860|FMN1_MOUSE	74.3	1e-12	Formin-1 OS=Mus musculus GN=Fmn1 PE=1 SV=2	Rv3876	63.5	1e-09	COG0455	ATPases involved in chromosome partitioning	K07739	2e-44	181	dan:Dana_GF21222	elongator complex protein 3 [EC:2.3.1.48]	-	-	-	--
Unigene21253_All	1349	234.333	95	242.463	87.4009	-1.47204	down	1.61974e-06	0.000159172	--	--	--	--	--	--	--	--	--	--	--	--	--	--	--	--	--	--	--	--	--	--	-	-	-	--
Unigene21291_All	978	120.333	38	125.231	34.4411	-1.86238	down	1.09709e-05	0.00078716	--	--	--	--	--	--	--	--	--	--	--	--	--	--	--	--	--	--	--	--	--	--	-	-	-	--
Unigene21323_All	2425	604.667	1388.33	622.152	1279.92	1.04071	up	2.94368e-08	5.09724e-06	gi|195443432|ref|XP_002069421.1|	926.4	0	GK18674 [Drosophila willistoni] >gi|194165506|gb|EDW80407.1| GK18674 [Drosophila willistoni]	gi|442626877|ref|NM_001273329.1|	87.7	2e-13	Drosophila melanogaster Angiotensin-converting enzyme-related (Acer), transcript variant B, mRNA	sp|Q9VLJ6|ACER_DROME	895	0	Angiotensin-converting enzyme-related protein OS=Drosophila melanogaster GN=Acer PE=1 SV=1	--	--	--	--	--	K01283	0	926	dwi:Dwil_GK18674	peptidyl-dipeptidase A [EC:3.4.15.1]	GO:0045938//positive regulation of circadian sleep/wake cycle, sleep;GO:0007507//heart development;GO:0006508//proteolysis	GO:0008241//peptidyl-dipeptidase activity;GO:0004180//carboxypeptidase activity;GO:0004222//metalloendopeptidase activity;GO:0008270//zinc ion binding	GO:0005615//extracellular space;GO:0016020//membrane	--
Unigene21395_All	1132	195.667	1135.67	195.152	1047.04	2.42364	up	1.35047e-14	9.04204e-12	gi|195427663|ref|XP_002061896.1|	336.3	1e-90	GK16941 [Drosophila willistoni] >gi|194157981|gb|EDW72882.1| GK16941 [Drosophila willistoni]	--	--	--	--	sp|Q25255|PE44_LUCCU	116	1e-25	Peritrophin-44 OS=Lucilia cuprina PE=1 SV=1	--	--	--	--	--	K01873	9e-08	58.5	tca:662504	valyl-tRNA synthetase [EC:6.1.1.9]	-	-	-	--
Unigene21411_All	1646	217.333	842	218.167	773.089	1.8252	up	1.2128e-06	0.00012709	gi|195117908|ref|XP_002003487.1|	686	0	GI17938 [Drosophila mojavensis] >gi|193914062|gb|EDW12929.1| GI17938 [Drosophila mojavensis]	gi|195092615|ref|XM_001997618.1|	85.7	6e-13	Drosophila grimshawi GH23396 (Dgri\GH23396), mRNA	sp|Q27367|CRQ_DROME	401	3e-111	Protein croquemort OS=Drosophila melanogaster GN=crq PE=1 SV=2	--	--	--	--	--	K13885	4e-53	209	aml:100484067	scavenger receptor class B, member 1	GO:0007603//phototransduction, visible light;GO:0006952//defense response;GO:0007604//phototransduction, UV;GO:0046867//carotenoid transport;GO:0007155//cell adhesion;GO:0016063//rhodopsin biosynthetic process	GO:0005044//scavenger receptor activity	GO:0005887//integral to plasma membrane	--
Unigene21464_All	1172	25	122	25.014	112.854	2.17365	up	2.1795e-06	0.000203431	gi|24654785|ref|NP_612040.1|	414.8	4e-114	CG17181 [Drosophila melanogaster] >gi|7291978|gb|AAF47394.1| CG17181 [Drosophila melanogaster] >gi|85857430|gb|ABC86251.1| RH55216p [Drosophila melanogaster]	gi|195135181|ref|XM_002011977.1|	289	2e-74	Drosophila mojavensis GI16731 (Dmoj\GI16731), mRNA	sp|Q99M85|SCRT1_MOUSE	215	1e-55	Transcriptional repressor scratch 1 OS=Mus musculus GN=Scrt1 PE=1 SV=1	SPAC144.09c	72.8	1e-12	COG5048	FOG: Zn-finger	K09219	2e-55	217	tgu:100219986	scratch	-	GO:0005488//binding	-	--
Unigene21545_All	913	807.333	2445.67	819.343	2250	1.45739	up	6.3397e-12	2.54684e-09	gi|195171251|ref|XP_002026420.1|	371.3	3e-101	GL15536 [Drosophila persimilis] >gi|194111326|gb|EDW33369.1| GL15536 [Drosophila persimilis]	gi|195442403|ref|XM_002068912.1|	85.7	3e-13	Drosophila willistoni GK18044 (Dwil\GK18044), mRNA	sp|P17205|SER1_DROME	228	2e-59	Serine proteases 1/2 OS=Drosophila melanogaster GN=Jon99Cii PE=2 SV=2	VC1200	111	2e-24	COG5640	Secreted trypsin-like serine protease	K01310	2e-101	369	dpo:Dpse_GA19618	chymotrypsin [EC:3.4.21.1]	GO:0006508//proteolysis	GO:0004252//serine-type endopeptidase activity	-	--
Unigene21869_All	1375	613.333	1495.33	626.234	1385.98	1.14614	up	3.21318e-07	4.11615e-05	gi|195055899|ref|XP_001994850.1|	411.8	4e-113	GH13859 [Drosophila grimshawi] >gi|193892613|gb|EDV91479.1| GH13859 [Drosophila grimshawi]	--	--	--	--	sp|Q8NBX0|SCPDL_HUMAN	259	8e-69	Saccharopine dehydrogenase-like oxidoreductase OS=Homo sapiens GN=SCCPDH PE=1 SV=1	sll1601	139	9e-33	COG3268	Uncharacterized conserved protein	--	--	--	--	--	GO:0035220//wing disc development;GO:0022416//chaeta development	-	GO:0005811//lipid particle	--
Unigene21886_All	294	1206.67	347.667	1249.09	318.563	-1.97123	down	2.27811e-09	5.08434e-07	--	--	--	--	--	--	--	--	--	--	--	--	--	--	--	--	--	--	--	--	--	--	-	-	-	--
Unigene21976_All	617	76.3333	14.3333	78.9163	13.5318	-2.54397	down	2.99205e-06	0.000265927	--	--	--	--	--	--	--	--	--	--	--	--	--	--	--	--	--	--	--	--	--	--	-	-	-	--
Unigene21983_All	518	2240.67	938	2299.05	866.19	-1.40828	down	1.22897e-15	1.046e-12	gi|195456798|ref|XP_002075292.1|	66.2	7e-10	GK17235 [Drosophila willistoni] >gi|194171377|gb|EDW86278.1| GK17235 [Drosophila willistoni]	--	--	--	--	--	--	--	--	--	--	--	--	--	--	--	--	--	--	-	-	-	--
Unigene22452_All	477	79.6667	8	81.4933	7.46254	-3.44894	down	4.87607e-09	1.0118e-06	--	--	--	--	--	--	--	--	--	--	--	--	--	--	--	--	--	--	--	--	--	--	-	-	-	--
Unigene22738_All	305	24.3333	0	25.7209	0.01	-11.3287	down	2.167e-06	0.000202641	--	--	--	--	--	--	--	--	--	--	--	--	--	--	--	--	--	--	--	--	--	--	-	-	-	--
Unigene22783_All	529	156.333	2.33333	158.381	2.08113	-6.24989	down	2.30389e-06	0.000213061	--	--	--	--	--	--	--	--	--	--	--	--	--	--	--	--	--	--	--	--	--	--	-	-	-	--
Unigene23020_All	206	200	1117.33	203.934	1031.98	2.33924	up	1.23119e-27	4.1217e-24	--	--	--	--	--	--	--	--	--	--	--	--	--	--	--	--	--	--	--	--	--	--	-	-	-	--
Unigene23073_All	350	21.3333	0	22.4911	0.01	-11.1351	down	1.11965e-05	0.000799779	--	--	--	--	--	--	--	--	--	--	--	--	--	--	--	--	--	--	--	--	--	--	-	-	-	--
Unigene23471_All	3441	6555.33	18847	6716.13	17361.3	1.37017	up	6.10913e-18	6.66905e-15	gi|195129495|ref|XP_002009191.1|	309.7	7e-82	GI11397 [Drosophila mojavensis] >gi|193920800|gb|EDW19667.1| GI11397 [Drosophila mojavensis]	gi|198462383|ref|XM_001352359.2|	101	2e-17	Drosophila pseudoobscura pseudoobscura GA10952 (Dpse\GA10952), mRNA	sp|Q4LBB9|OCTB2_DROME	122	4e-27	Octopamine receptor beta-2R OS=Drosophila melanogaster GN=Octbeta2R PE=2 SV=2	--	--	--	--	--	K13908	7e-14	80.9	bta:789503	mucin-5B	-	-	-	--
Unigene23532_All	1681	1174	285.333	1211.48	265.379	-2.19065	down	1.56218e-22	3.2686e-19	gi|281206551|gb|EFA80737.1|	56.2	6e-06	hypothetical protein PPL_06323 [Polysphondylium pallidum PN500]	gi|225544196|gb|FJ710545.1|	93.7	3e-15	Bactrocera cucurbitae clone Bcuc_gtfos1.scaffold_0 female sterile 1 homeotic (fs(1)h) gene, partial cds; and gt gene, partial sequence	sp|Q556Z9|Y3361_DICDI	55.8	3e-07	Transmembrane protein DDB_G0273707/DDB_G0273361 OS=Dictyostelium discoideum GN=DDB_G0273707 PE=4 SV=2	--	--	--	--	--	--	--	--	--	--	-	-	-	--
Unigene23537_All	3235	137.667	390.333	138.214	358.755	1.3761	up	3.19372e-07	4.10169e-05	gi|195433462|ref|XP_002064731.1|	498	1e-138	GK15092 [Drosophila willistoni] >gi|194160816|gb|EDW75717.1| GK15092 [Drosophila willistoni]	gi|29501940|gb|AC127335.4|	65.9	1e-06	Mus musculus BAC clone RP23-150G24 from 8, complete sequence	sp|Q9UBS9|SUCO_HUMAN	94.7	1e-18	SUN domain-containing ossification factor OS=Homo sapiens GN=SUCO PE=1 SV=1	--	--	--	--	--	K10955	4e-08	61.6	tgu:100220116	intestinal mucin-2	-	-	-	--
Unigene23583_All	845	195.333	79	202.743	72.8711	-1.47623	down	7.23277e-06	0.000554505	--	--	--	--	gi|113193577|gb|AE014298.4|	63.9	1e-06	Drosophila melanogaster chromosome X, complete sequence	--	--	--	--	--	--	--	--	--	--	--	--	--	--	-	-	-	--
Unigene23691_All	1377	81	236.667	82.2803	217.259	1.4008	up	1.07715e-05	0.000778273	gi|195152784|ref|XP_002017316.1|	283.1	2e-74	GL21599 [Drosophila persimilis] >gi|194112373|gb|EDW34416.1| GL21599 [Drosophila persimilis]	--	--	--	--	sp|P46896|GTR1_CHICK	62	3e-09	Solute carrier family 2, facilitated glucose transporter member 1 OS=Gallus gallus GN=SLC2A1 PE=2 SV=1	BS_araE	64.3	5e-10	COG0477	Permeases of the major facilitator superfamily	K14258	4e-14	80.1	isc:IscW_ISCW024553	facilitated trehalose transporter	-	-	-	--
Unigene23709_All	1335	207	87	213.929	80.6881	-1.4067	down	9.06775e-06	0.000670613	--	--	--	--	--	--	--	--	--	--	--	--	--	--	--	--	--	--	--	--	--	--	-	-	-	--
Unigene23792_All	1686	281.667	1065.33	283.643	979.927	1.7886	up	1.20799e-09	2.91636e-07	gi|194744691|ref|XP_001954826.1|	651	0	GF16546 [Drosophila ananassae] >gi|190627863|gb|EDV43387.1| GF16546 [Drosophila ananassae]	gi|194744690|ref|XM_001954790.1|	105	7e-19	Drosophila ananassae GF16546 (Dana\GF16546), mRNA	sp|Q9QXE5|TSSP_MOUSE	192	1e-48	Thymus-specific serine protease OS=Mus musculus GN=Prss16 PE=2 SV=1	--	--	--	--	--	K09649	2e-48	194	acs:100559475	protease, serine, 16 (thymus) [EC:3.4.-.-]	GO:0006508//proteolysis	GO:0008236//serine-type peptidase activity	-	--
Unigene23901_All	1912	354.333	858.667	359.908	789.428	1.13318	up	1.21481e-06	0.00012709	gi|194760559|ref|XP_001962507.1|	778.5	0	GF14410 [Drosophila ananassae] >gi|190616204|gb|EDV31728.1| GF14410 [Drosophila ananassae]	gi|195433161|ref|XM_002064548.1|	127	2e-25	Drosophila willistoni GK23747 (Dwil\GK23747), mRNA	sp|Q9VKD3|NFS1_DROME	764	0	Probable cysteine desulfurase, mitochondrial OS=Drosophila melanogaster GN=CG12264 PE=2 SV=1	SPBC21D10.11c	556	6e-158	COG1104	Cysteine sulfinate desulfinase/cysteine desulfurase and related enzymes	K04487	0	778	dan:Dana_GF14410	cysteine desulfurase [EC:2.8.1.7]	GO:0018283//iron incorporation into metallo-sulfur cluster;GO:0006523//alanine biosynthetic process;GO:0006534//cysteine metabolic process	GO:0004123//cystathionine gamma-lyase activity;GO:0031071//cysteine desulfurase activity;GO:0042803//protein homodimerization activity;GO:0030170//pyridoxal phosphate binding	GO:0005829//cytosol;GO:0005875//microtubule associated complex;GO:0005759//mitochondrial matrix;GO:0005634//nucleus	--
Unigene23918_All	1239	127	8.66667	131.169	7.90524	-4.05247	down	1.40674e-15	1.10376e-12	gi|320542761|ref|NP_650289.2|	526.2	1e-147	yellow-e2 [Drosophila melanogaster] >gi|318068769|gb|AAF54947.2| yellow-e2 [Drosophila melanogaster]	--	--	--	--	sp|O02437|YELL_DROSU	172	1e-42	Protein yellow OS=Drosophila subobscura GN=y PE=3 SV=1	--	--	--	--	--	--	--	--	--	--	GO:0042438//melanin biosynthetic process;GO:0048067//cuticle pigmentation	GO:0016853//isomerase activity	GO:0005576//extracellular region	--
Unigene23944_All	772	195	55.6667	202.531	51.1133	-1.98637	down	1.05344e-08	2.00377e-06	gi|358339569|dbj|GAA47606.1|	55.1	4e-06	hypothetical protein CLF_100574 [Clonorchis sinensis]	--	--	--	--	--	--	--	--	--	--	--	--	--	--	--	--	--	--	-	-	-	--
Unigene23954_All	1379	329	835.667	333.581	772.619	1.21172	up	2.36168e-07	3.13742e-05	gi|195375734|ref|XP_002046655.1|	505.4	2e-141	GJ12999 [Drosophila virilis] >gi|194153813|gb|EDW68997.1| GJ12999 [Drosophila virilis]	gi|195588477|ref|XM_002083949.1|	73.8	2e-09	Drosophila simulans GD13057 (Dsim\GD13057), mRNA	sp|P04069|CBPB_ASTFL	248	2e-65	Carboxypeptidase B OS=Astacus fluviatilis PE=1 SV=1	YHR132c	150	7e-36	COG2866	Predicted carboxypeptidase	K01290	2e-61	237	dpo:Dpse_GA20041	carboxypeptidase A, invertebrate [EC:3.4.17.-]	-	GO:0046872//metal ion binding;GO:0004181//metallocarboxypeptidase activity	-	--
Unigene24039_All	1649	1120.67	4266.33	1130.55	3925.17	1.79573	up	1.03443e-07	1.51003e-05	gi|195451235|ref|XP_002072826.1|	562	3e-158	GK13808 [Drosophila willistoni] >gi|194168911|gb|EDW83812.1| GK13808 [Drosophila willistoni]	gi|195451234|ref|XM_002072790.1|	77.8	2e-10	Drosophila willistoni GK13808 (Dwil\GK13808), mRNA	sp|Q9QXE5|TSSP_MOUSE	212	2e-54	Thymus-specific serine protease OS=Mus musculus GN=Prss16 PE=2 SV=1	--	--	--	--	--	K09649	6e-57	222	xtr:100124847	protease, serine, 16 (thymus) [EC:3.4.-.-]	GO:0008152//metabolic process	GO:0008236//serine-type peptidase activity	-	--
Unigene24186_All	1108	1399	672.667	1431.92	618.771	-1.21047	down	6.98823e-11	2.27871e-08	gi|358339569|dbj|GAA47606.1|	58.2	9e-07	hypothetical protein CLF_100574 [Clonorchis sinensis]	gi|22091330|gb|AC090881.9|	67.9	1e-07	Mus Musculus Strain C57BL6/J chromosome 17 BAC, RP23-465G4, Complete Sequence, complete sequence	sp|P04540|NU5M_TRYBB	56.2	1e-07	NADH-ubiquinone oxidoreductase chain 5 OS=Trypanosoma brucei brucei GN=ND5 PE=3 SV=1	--	--	--	--	--	--	--	--	--	--	-	-	-	--
Unigene24189_All	1362	1155	2626	1170.72	2408.48	1.04073	up	3.75092e-06	0.000320333	gi|195577723|ref|XP_002078718.1|	420.6	9e-116	GD23575 [Drosophila simulans] >gi|194190727|gb|EDX04303.1| GD23575 [Drosophila simulans]	gi|221473848|ref|NM_001144337.1|	105	6e-19	Drosophila melanogaster tetraspanin 29Fb (Tsp29Fb), transcript variant C, mRNA	sp|Q9XSK2|CD63_BOVIN	118	3e-26	CD63 antigen OS=Bos taurus GN=CD63 PE=2 SV=4	--	--	--	--	--	K06497	4e-37	156	nvi:100121424	CD63 antigen	-	-	GO:0016021//integral to membrane	--
Unigene24325_All	1126	1848	4262.33	1870.86	3930.32	1.07095	up	2.76742e-10	7.76361e-08	gi|195027956|ref|XP_001986848.1|	508.8	2e-142	GH20307 [Drosophila grimshawi] >gi|193902848|gb|EDW01715.1| GH20307 [Drosophila grimshawi]	gi|195426450|ref|XM_002061312.1|	79.8	3e-11	Drosophila willistoni GK20771 (Dwil\GK20771), mRNA	--	--	--	--	--	--	--	--	--	K07739	8e-38	158	dan:Dana_GF21222	elongator complex protein 3 [EC:2.3.1.48]	GO:0022008//neurogenesis	-	-	--
Unigene24341_All	1119	604.667	1989.33	619.454	1834.83	1.56658	up	1.75893e-17	1.84013e-14	gi|195379114|ref|XP_002048326.1|	58.2	9e-07	GJ11411 [Drosophila virilis] >gi|194155484|gb|EDW70668.1| GJ11411 [Drosophila virilis]	--	--	--	--	sp|Q25255|PE44_LUCCU	81.6	3e-15	Peritrophin-44 OS=Lucilia cuprina PE=1 SV=1	--	--	--	--	--	K01183	4e-15	82.8	api:100169480	chitinase [EC:3.2.1.14]	-	-	-	--
Unigene24383_All	901	11070.3	5209	11460.1	4790.29	-1.25843	down	5.05121e-06	0.000406493	gi|38564159|dbj|BAD02427.1|	258.8	2e-67	histone 1 [Drosophila teissieri]	gi|195466281|ref|XM_002075945.1|	121	6e-24	Drosophila willistoni GK18811 (Dwil\GK18811), mRNA	sp|P17268|H1_DROHY	256	4e-68	Histone H1 OS=Drosophila hydei GN=His1 PE=3 SV=2	STM0747	57.8	3e-08	COG3064	Membrane protein involved in colicin uptake	K11275	1e-67	257	dwi:Dwil_GK10381	histone H1/5	-	-	GO:0043229//intracellular organelle	--
Unigene24386_All	579	674	360.667	693.523	331.174	-1.06636	down	6.11736e-07	7.04563e-05	gi|281426799|emb|CBA11306.1|	150.2	5e-35	odorant binding protein 2 [Glossina morsitans morsitans]	--	--	--	--	sp|Q9VAJ4|OB99A_DROME	140	2e-33	General odorant-binding protein 99a OS=Drosophila melanogaster GN=Obp99a PE=1 SV=2	--	--	--	--	--	--	--	--	--	--	GO:0035071//salivary gland cell autophagic cell death;GO:0042221//response to chemical stimulus	-	-	--
Unigene24391_All	594	225.333	559.333	228.052	516.332	1.17893	up	6.25015e-07	7.18209e-05	gi|195433072|ref|XP_002064539.1|	92	1e-17	GK23900 [Drosophila willistoni] >gi|194160624|gb|EDW75525.1| GK23900 [Drosophila willistoni]	--	--	--	--	sp|P21260|YPRO_OWEFU	70.9	2e-12	Uncharacterized proline-rich protein (Fragment) OS=Owenia fusiformis PE=4 SV=1	Rv1078	58.9	6e-09	COG1714	Predicted membrane protein/domain	K02184	3e-12	72	gga:775973	formin 2	-	-	-	--
Unigene24473_All	1803	1556	4621.67	1570.51	4259.59	1.43948	up	1.52903e-14	9.97166e-12	gi|198460464|ref|XP_001361725.2|	676.4	0	GA14786 [Drosophila pseudoobscura pseudoobscura] >gi|198137026|gb|EAL26304.2| GA14786 [Drosophila pseudoobscura pseudoobscura]	gi|195332844|ref|XM_002033067.1|	87.7	2e-13	Drosophila sechellia GM21133 (Dsec\GM21133), mRNA	sp|P29523|PPB_BOMMO	439	7e-123	Membrane-bound alkaline phosphatase OS=Bombyx mori GN=Alp-m PE=1 SV=3	XF0657	292	1e-78	COG1785	Alkaline phosphatase	K01077	0	676	dpo:Dpse_GA14786	alkaline phosphatase [EC:3.1.3.1]	GO:0016311//dephosphorylation	GO:0004035//alkaline phosphatase activity	-	--
Unigene24721_All	358	99.6667	27.6667	102.73	25.5218	-2.00905	down	1.26523e-05	0.000882425	gi|297302693|ref|XP_002806043.1|	53.1	4e-06	PREDICTED: hypothetical protein LOC100425147, partial [Macaca mulatta]	--	--	--	--	--	--	--	--	--	--	--	--	--	--	--	--	--	--	-	-	-	--
Unigene24810_All	387	32.6667	0	34.3475	0.01	-11.746	down	2.6036e-08	4.58744e-06	--	--	--	--	--	--	--	--	--	--	--	--	--	--	--	--	--	--	--	--	--	--	-	-	-	--
Unigene2509_All	2269	212.333	529.667	217.792	487.958	1.16381	up	7.83418e-07	8.74224e-05	gi|194746317|ref|XP_001955627.1|	529.2	3e-148	GF16148 [Drosophila ananassae] >gi|190628664|gb|EDV44188.1| GF16148 [Drosophila ananassae]	gi|195454027|ref|XM_002074017.1|	468	1e-128	Drosophila willistoni GK14434 (Dwil\GK14434), mRNA	sp|Q1HRV8|ELVL1_AEDAE	274	5e-73	Elongation of very long chain fatty acids protein AAEL008004 OS=Aedes aegypti GN=AAEL008004 PE=2 SV=2	--	--	--	--	--	K10249	3e-75	283	api:100163970	elongation of very long chain fatty acids protein 4	GO:0022008//neurogenesis	-	GO:0016021//integral to membrane	--
Unigene2581_All	775	318.667	158.333	330.296	145.776	-1.18001	down	1.09728e-05	0.00078716	gi|339258038|ref|XP_003369205.1|	36.2	1e-07	zinc knuckle protein [Trichinella spiralis] >gi|316966604|gb|EFV51156.1| zinc knuckle protein [Trichinella spiralis]	--	--	--	--	--	--	--	--	--	--	--	--	--	--	--	--	--	--	-	GO:0005488//binding	-	--
Unigene2644_All	1380	196.667	76.6667	203.009	71.0697	-1.51424	down	3.60468e-06	0.000308895	gi|261328002|emb|CBH10979.1|	65.5	7e-09	hypothetical protein, unlikely [Trypanosoma brucei gambiense DAL972]	gi|354791483|gb|JN955984.1|	61.9	8e-06	Mus musculus targeted KO-first, conditional ready, lacZ-tagged mutant allele Ssh1:tm1a(EUCOMM)Wtsi; transgenic	--	--	--	--	--	--	--	--	--	--	--	--	--	--	-	-	-	--
Unigene2729_All	927	200.667	83	208.241	76.9729	-1.43583	down	8.59293e-06	0.000639263	gi|8822|emb|CAA35586.1|	117.9	7e-25	ORF1 for putative RNA binding protein [Drosophila melanogaster] >gi|42397985|gb|AAS13458.1| putative RNA binding protein [Drosophila simulans]	--	--	--	--	--	--	--	--	--	--	--	--	--	--	--	--	--	--	-	GO:0005488//binding	-	--
Unigene274_All	1973	188.333	59	195.697	54.5015	-1.84425	down	9.71073e-08	1.43422e-05	gi|15150419|gb|AAK84933.1|	571.6	5e-161	SD02026p [Drosophila melanogaster]	--	--	--	--	sp|P20825|POL2_DROME	134	1e-30	Retrovirus-related Pol polyprotein from transposon 297 OS=Drosophila melanogaster GN=pol PE=4 SV=1	SPAC9.04	249	1e-65	COG2801	Transposase and inactivated derivatives	K04228	2e-25	118	dre:100151502	arginine vasopressin receptor 2	-	-	-	--
Unigene27917_All	725	349.667	149.667	360.186	139.144	-1.37216	down	1.43825e-07	2.00064e-05	gi|122129504|sp|Q557C9.1|HBX5_DICDI	60.5	9e-08	RecName: Full=Homeobox protein 5; Short=DdHbx-5	--	--	--	--	sp|Q557C9|HBX5_DICDI	60.5	3e-09	Homeobox protein 5 OS=Dictyostelium discoideum GN=hbx5-1 PE=3 SV=1	YEL007w	49.7	5e-06	COG5037	Gluconate transport-inducing protein	K09057	1e-06	49.7	dwi:Dwil_GK10510	hepatic leukemia factor	-	-	-	--
Unigene2792_All	849	68.3333	12.3333	71.3527	11.636	-2.61637	down	6.22971e-06	0.000487276	--	--	--	--	gi|225544198|gb|FJ710546.1|	157	1e-34	Bactrocera cucurbitae clone Bcuc_pnrfos1.scaffold_0 CG9701-like protein and pnr (pnr) genes, partial cds	--	--	--	--	--	--	--	--	--	--	--	--	--	--	-	-	-	--
Unigene2796_All	677	212.667	90.6667	218.226	84.1574	-1.37466	down	9.72678e-06	0.000712012	--	--	--	--	--	--	--	--	--	--	--	--	--	--	--	--	--	--	--	--	--	--	-	-	-	--
Unigene290_All	2518	360.333	1320.33	366.96	1216.65	1.72922	up	4.29268e-18	4.89912e-15	gi|194761754|ref|XP_001963091.1|	1430.6	0	GF14111 [Drosophila ananassae] >gi|190616788|gb|EDV32312.1| GF14111 [Drosophila ananassae]	gi|195050619|ref|XM_001992896.1|	242	7e-60	Drosophila grimshawi GH13371 (Dgri\GH13371), mRNA	sp|P48591|RIR1_DROME	1401	0	Ribonucleoside-diphosphate reductase large subunit OS=Drosophila melanogaster GN=RnrL PE=1 SV=2	SPAC1F7.05	1108	0	COG0209	Ribonucleotide reductase, alpha subunit	K10807	0	1430	dan:Dana_GF14111	ribonucleoside-diphosphate reductase subunit M1 [EC:1.17.4.1]	GO:0000278//mitotic cell cycle;GO:0042246//tissue regeneration;GO:0051290//protein heterotetramerization;GO:0006919//activation of cysteine-type endopeptidase activity involved in apoptotic process;GO:0008584//male gonad development;GO:0021846//cell proliferation in forebrain;GO:0060041//retina development in camera-type eye;GO:0010212//response to ionizing radiation;GO:0055114//oxidation-reducti…	GO:0005515//protein binding;GO:0004748//ribonucleoside-diphosphate reductase activity, thioredoxin disulfide as acceptor;GO:0005524//ATP binding	GO:0005971//ribonucleoside-diphosphate reductase complex;GO:0005635//nuclear envelope;GO:0043025//neuronal cell body;GO:0042995//cell projection	--
Unigene2900_All	2195	430	233	444.248	213.507	-1.05708	down	1.30734e-05	0.000904057	gi|357607323|gb|EHJ65450.1|	41.6	1e-08	putative endonuclease and reverse transcriptase-like protein [Danaus plexippus]	--	--	--	--	--	--	--	--	--	--	--	--	--	--	--	--	--	--	-	-	-	--
Unigene29263_All	971	367	166.667	377.292	155.316	-1.28047	down	6.55313e-07	7.46195e-05	gi|122129504|sp|Q557C9.1|HBX5_DICDI	60.5	1e-07	RecName: Full=Homeobox protein 5; Short=DdHbx-5	--	--	--	--	sp|Q557C9|HBX5_DICDI	60.5	5e-09	Homeobox protein 5 OS=Dictyostelium discoideum GN=hbx5-1 PE=3 SV=1	YEL007w	49.7	8e-06	COG5037	Gluconate transport-inducing protein	K09057	2e-06	49.7	dwi:Dwil_GK10510	hepatic leukemia factor	-	-	-	--
Unigene2933_All	2579	595	1414.67	610.173	1300.34	1.0916	up	6.31315e-09	1.25802e-06	gi|194768008|ref|XP_001966106.1|	266.2	6e-69	GF19400 [Drosophila ananassae] >gi|190622991|gb|EDV38515.1| GF19400 [Drosophila ananassae]	gi|354795383|gb|JN959884.1|	65.9	9e-07	Mus musculus targeted KO-first, conditional ready, lacZ-tagged mutant allele 1700025C18Rik:tm1a(KOMP)Ucd; transgenic	--	--	--	--	--	--	--	--	--	--	--	--	--	--	-	-	-	--
Unigene3140_All	721	398.667	167.333	412.16	154.312	-1.41735	down	2.36073e-08	4.21874e-06	--	--	--	--	--	--	--	--	--	--	--	--	--	--	--	--	--	--	--	--	--	--	-	-	-	--
Unigene3158_All	1593	7873.33	2548.67	8012.17	2365.29	-1.76018	down	4.95121e-08	8.20561e-06	gi|195384116|ref|XP_002050764.1|	96.3	5e-18	GJ20025 [Drosophila virilis] >gi|194145561|gb|EDW61957.1| GJ20025 [Drosophila virilis]	gi|390350307|ref|XM_776661.3|	71.9	9e-09	PREDICTED: Strongylocentrotus purpuratus pleckstrin homology domain-containing family A member 8-like (LOC576343), mRNA	sp|Q54UG3|Y1095_DICDI	74.7	5e-13	UPF0746 protein DDB_G0281095 OS=Dictyostelium discoideum GN=DDB_G0281095 PE=3 SV=1	YBR112c	52.4	2e-06	COG0457	FOG: TPR repeat	K14972	2e-11	71.6	aga:AgaP_AGAP004734	PAX-interacting protein 1	GO:0042381//hemolymph coagulation	GO:0005214//structural constituent of chitin-based cuticle	GO:0005576//extracellular region	--
Unigene31841_All	1585	109.333	341.333	111.682	314.286	1.49267	up	9.76762e-08	1.43839e-05	gi|195426507|ref|XP_002061372.1|	418.7	4e-115	GK20760 [Drosophila willistoni] >gi|194157457|gb|EDW72358.1| GK20760 [Drosophila willistoni]	gi|347965165|ref|XM_314159.5|	75.8	6e-10	Anopheles gambiae str. PEST AGAP005246-PA (SRPN10) mRNA, complete cds	sp|P14754|SERA_MANSE	248	3e-65	Alaserpin OS=Manduca sexta PE=1 SV=1	MA3388	208	2e-53	COG4826	Serine protease inhibitor	K13963	5e-116	418	dwi:Dwil_GK20760	serpin B	GO:0010951//negative regulation of endopeptidase activity;GO:0030162//regulation of proteolysis;GO:0060570//negative regulation of peptide hormone processing	GO:0004869//cysteine-type endopeptidase inhibitor activity;GO:0004867//serine-type endopeptidase inhibitor activity	GO:0005615//extracellular space;GO:0005783//endoplasmic reticulum	--
Unigene3287_All	2277	379.667	1181.33	397.296	1084.46	1.44869	up	1.31748e-06	0.000135849	gi|195109046|ref|XP_001999101.1|	598.2	6e-169	GI24327 [Drosophila mojavensis] >gi|193915695|gb|EDW14562.1| GI24327 [Drosophila mojavensis]	gi|195451743|ref|XM_002073021.1|	147	3e-31	Drosophila willistoni GK13932 (Dwil\GK13932), mRNA	sp|P07308|ACOD1_RAT	344	4e-94	Acyl-CoA desaturase 1 OS=Rattus norvegicus GN=Scd1 PE=2 SV=2	SPCC1281.06c_1	204	4e-52	COG1398	Fatty-acid desaturase	K00507	8e-170	598	dmo:Dmoj_GI24327	stearoyl-CoA desaturase (delta-9 desaturase) [EC:1.14.19.1]	GO:0006633//fatty acid biosynthetic process;GO:0055114//oxidation-reduction process	GO:0004768//stearoyl-CoA 9-desaturase activity	GO:0016021//integral to membrane	--
Unigene333_All	1113	333	90.3333	341.209	83.5334	-2.03023	down	7.00173e-13	3.38076e-10	gi|440899351|gb|ELR50663.1|	58.9	5e-07	hypothetical protein M91_01402, partial [Bos grunniens mutus]	gi|30794637|gb|AC124603.5|	65.9	4e-07	Mus musculus BAC clone RP23-52H14 from chromosome 14, complete sequence	--	--	--	--	--	--	--	--	--	--	--	--	--	--	-	-	-	--
Unigene3339_All	1954	739.333	352	761.096	327.073	-1.21847	down	4.50551e-07	5.47818e-05	--	--	--	--	--	--	--	--	--	--	--	--	--	--	--	--	--	--	--	--	--	--	-	-	-	--
Unigene3385_All	3098	345	1172.67	347.726	1079.16	1.63388	up	1.34097e-15	1.07327e-12	gi|195032240|ref|XP_001988462.1|	352.8	6e-95	GH11180 [Drosophila grimshawi] >gi|193904462|gb|EDW03329.1| GH11180 [Drosophila grimshawi]	gi|195114173|ref|XM_002001606.1|	127	4e-25	Drosophila mojavensis GI15810 (Dmoj\GI15810), mRNA	sp|O54928|SOCS5_MOUSE	242	4e-63	Suppressor of cytokine signaling 5 OS=Mus musculus GN=Socs5 PE=1 SV=2	--	--	--	--	--	K04700	8e-96	352	dgr:Dgri_GH11180	suppressor of cytokine signaling, invertebrate	GO:0007482//haltere development;GO:0045873//negative regulation of sevenless signaling pathway;GO:0048072//compound eye pigmentation;GO:0008586//imaginal disc-derived wing vein morphogenesis;GO:0048802//notum morphogenesis;GO:0042059//negative regulation of epidermal growth factor receptor signaling pathway;GO:0007616//long-term memory;GO:0046426//negative regulation of JAK-STAT cascade;GO:004567…	-	-	--
Unigene3494_All	1155	299.333	145.667	310.532	133.458	-1.21836	down	1.0683e-05	0.000772994	gi|194758683|ref|XP_001961591.1|	125.2	6e-27	GF14860 [Drosophila ananassae] >gi|190615288|gb|EDV30812.1| GF14860 [Drosophila ananassae]	gi|194758682|ref|XM_001961555.1|	99.6	3e-17	Drosophila ananassae GF14860 (Dana\GF14860), mRNA	--	--	--	--	--	--	--	--	--	--	--	--	--	--	GO:0005975//carbohydrate metabolic process;GO:0006030//chitin metabolic process	GO:0008061//chitin binding;GO:0016810//hydrolase activity, acting on carbon-nitrogen (but not peptide) bonds	GO:0005576//extracellular region	--
Unigene3607_All	936	171.667	455.667	175.436	417.143	1.2496	up	8.05685e-07	8.93118e-05	gi|195040934|ref|XP_001991163.1|	153.7	1e-35	GH12214 [Drosophila grimshawi] >gi|193900921|gb|EDV99787.1| GH12214 [Drosophila grimshawi]	--	--	--	--	sp|A9YME1|VA5_MICHY	69.3	1e-11	Venom allergen 5 OS=Microctonus hyperodae PE=2 SV=1	--	--	--	--	--	--	--	--	--	--	-	-	-	--
Unigene3685_All	1573	316.667	853.333	321.72	784.396	1.28577	up	3.72594e-09	7.86142e-07	gi|195134378|ref|XP_002011614.1|	383.6	1e-104	GI11124 [Drosophila mojavensis] >gi|193906737|gb|EDW05604.1| GI11124 [Drosophila mojavensis]	gi|198451351|ref|XM_001358295.2|	61.9	9e-06	Drosophila pseudoobscura pseudoobscura GA14439 (Dpse\GA14439), mRNA	sp|Q03168|ASPP_AEDAE	364	3e-100	Lysosomal aspartic protease OS=Aedes aegypti GN=AAEL006169 PE=1 SV=2	--	--	--	--	--	K01379	5e-101	369	cqu:CpipJ_CPIJ017185	cathepsin D [EC:3.4.23.5]	-	GO:0008233//peptidase activity	-	--
Unigene3792_All	1199	314	1491.33	317.072	1370.67	2.112	up	5.752e-21	9.02632e-18	gi|195445006|ref|XP_002070129.1|	193.7	1e-47	GK11885 [Drosophila willistoni] >gi|194166214|gb|EDW81115.1| GK11885 [Drosophila willistoni]	--	--	--	--	sp|P13582|EAST_DROME	134	4e-31	Serine protease easter OS=Drosophila melanogaster GN=ea PE=1 SV=3	VC1200	79	2e-14	COG5640	Secreted trypsin-like serine protease	K01362	1e-30	134	dpo:Dpse_GA18526	[EC:3.4.21.-]	-	GO:0008233//peptidase activity	-	--
Unigene386_All	837	460	1300	470.605	1196.25	1.34593	up	4.37377e-12	1.84566e-09	gi|195343166|ref|XP_002038169.1|	123.2	1e-26	GM17901 [Drosophila sechellia] >gi|194133019|gb|EDW54587.1| GM17901 [Drosophila sechellia]	gi|195437874|ref|XM_002066829.1|	67.9	7e-08	Drosophila willistoni GK24326 (Dwil\GK24326), mRNA	sp|Q63081|PDIA6_RAT	228	2e-59	Protein disulfide-isomerase A6 OS=Rattus norvegicus GN=Pdia6 PE=1 SV=2	YCL043c	83.2	5e-16	COG0526	Thiol-disulfide isomerase and thioredoxins	K09584	3e-74	278	dse:Dsec_GM17901	protein disulfide-isomerase A6 [EC:5.3.4.1]	GO:2000427//positive regulation of apoptotic cell clearance;GO:0045454//cell redox homeostasis;GO:0006662//glycerol ether metabolic process	GO:0009055//electron carrier activity;GO:0003756//protein disulfide isomerase activity;GO:0015035//protein disulfide oxidoreductase activity	GO:0005811//lipid particle;GO:0005783//endoplasmic reticulum	--
Unigene3947_All	636	287.333	780	290.079	721.698	1.31495	up	1.0872e-06	0.000115667	gi|195115547|ref|XP_002002318.1|	89.4	1e-16	GI13368 [Drosophila mojavensis] >gi|193912893|gb|EDW11760.1| GI13368 [Drosophila mojavensis]	--	--	--	--	--	--	--	--	--	--	--	--	--	--	--	--	--	--	-	-	-	--
Unigene3949_All	1626	6304.33	15722.3	6374.99	14510.2	1.18658	up	2.02554e-13	1.05953e-10	gi|194765615|ref|XP_001964922.1|	595.5	2e-168	GF22810 [Drosophila ananassae] >gi|190617532|gb|EDV33056.1| GF22810 [Drosophila ananassae]	gi|195438368|ref|XM_002067073.1|	99.6	4e-17	Drosophila willistoni GK24194 (Dwil\GK24194), mRNA	sp|Q29NC4|CBPA1_DROPS	575	1e-163	Zinc carboxypeptidase A 1 OS=Drosophila pseudoobscura pseudoobscura GN=GA14587 PE=3 SV=1	YHR132c	155	1e-37	COG2866	Predicted carboxypeptidase	K01290	1e-87	324	dvi:Dvir_GJ16227	carboxypeptidase A, invertebrate [EC:3.4.17.-]	GO:0006508//proteolysis;GO:0022008//neurogenesis	GO:0004181//metallocarboxypeptidase activity;GO:0008270//zinc ion binding	GO:0005615//extracellular space	--
Unigene4056_All	774	19.3333	97.3333	19.5215	90.102	2.20649	up	1.36356e-05	0.000926559	--	--	--	--	gi|198467081|ref|XM_001354210.2|	67.9	7e-08	Drosophila pseudoobscura pseudoobscura GA14370 (Dpse\GA14370), mRNA	--	--	--	--	--	--	--	--	--	--	--	--	--	--	-	-	-	--
Unigene411_All	980	458.333	199.333	471.663	182.531	-1.36962	down	4.99259e-07	5.99779e-05	gi|333471221|gb|AEF38375.1|	297.4	7e-79	HSP24 [Lucilia cuprina]	gi|308387495|gb|HM222615.1|	184	5e-43	Bactrocera dorsalis heat shock protein 20 (hsp204) mRNA, partial cds	sp|P02517|HSP26_DROME	192	9e-49	Heat shock protein 26 OS=Drosophila melanogaster GN=Hsp26 PE=1 SV=2	--	--	--	--	--	K09542	4e-32	139	nvi:100118094	crystallin, alpha B	GO:0008340//determination of adult lifespan;GO:0042595//behavioral response to starvation;GO:0042742//defense response to bacterium;GO:0007476//imaginal disc-derived wing morphogenesis;GO:0009631//cold acclimation;GO:0050832//defense response to fungus	GO:0005515//protein binding	GO:0005875//microtubule associated complex	--
Unigene4135_All	4169	1436	3422.67	1471.51	3146.84	1.0966	up	9.25311e-11	2.86824e-08	gi|170032266|ref|XP_001844003.1|	1225.3	0	importin-4 [Culex quinquefasciatus] >gi|167872119|gb|EDS35502.1| importin-4 [Culex quinquefasciatus]	gi|157126953|ref|XM_001654693.1|	63.9	6e-06	Aedes aegypti importin beta-4 partial mRNA	sp|Q8TEX9|IPO4_HUMAN	566	1e-160	Importin-4 OS=Homo sapiens GN=IPO4 PE=1 SV=2	--	--	--	--	--	K06568	3e-07	59.3	cfa:448784	mucin 1, transmembrane	-	-	-	--
Unigene4222_All	538	1356.67	324.667	1390.26	301.83	-2.20354	down	1.43892e-09	3.42449e-07	gi|33590494|gb|AAQ22984.1|	77.8	2e-13	cathepsin L-like cysteine proteinase precursor [Acanthoscelides obtectus]	--	--	--	--	sp|P12399|CTL2A_MOUSE	68.2	1e-11	Protein CTLA-2-alpha OS=Mus musculus GN=Ctla2a PE=2 SV=2	--	--	--	--	--	K01365	6e-13	73.9	phu:Phum_PHUM479600	cathepsin L [EC:3.4.22.15]	-	GO:0016787//hydrolase activity	-	--
Unigene4370_All	424	6	103.667	5.98926	95.8539	4.00039	up	5.37883e-08	8.79815e-06	gi|194866813|ref|XP_001971950.1|	96.7	3e-19	GG15251 [Drosophila erecta] >gi|190653733|gb|EDV50976.1| GG15251 [Drosophila erecta]	--	--	--	--	--	--	--	--	--	--	--	--	--	--	--	--	--	--	-	-	-	--
Unigene4424_All	639	63	11	64.5189	10.2848	-2.64921	down	1.20436e-05	0.000845847	--	--	--	--	gi|123185903|gb|AC103352.9|	67.9	6e-08	Mus musculus chromosome 8, clone RP23-418G1, complete sequence	--	--	--	--	--	--	--	--	--	--	--	--	--	--	-	-	-	--
Unigene445_All	1475	170.333	41.6667	173.657	38.5451	-2.17162	down	4.23789e-09	8.90417e-07	--	--	--	--	--	--	--	--	--	--	--	--	--	--	--	--	--	--	--	--	--	--	-	-	-	--
Unigene4458_All	554	30.6667	213.667	31.9977	196.681	2.61982	up	1.30649e-12	6.13147e-10	gi|18860525|ref|NP_573365.1|	97.1	4e-19	mucin 18B [Drosophila melanogaster] >gi|7293563|gb|AAF48936.1| mucin 18B [Drosophila melanogaster] >gi|18447471|gb|AAL68298.1| RE41571p [Drosophila melanogaster]	--	--	--	--	sp|P06916|FIRA_PLAFF	61.2	1e-09	300 kDa antigen AG231 (Fragment) OS=Plasmodium falciparum (isolate FC27 / Papua New Guinea) GN=FIRA PE=2 SV=1	YPO2725	55.1	7e-08	COG3501	Uncharacterized protein conserved in bacteria	K06546	4e-06	51.2	dgr:Dgri_GH15532	CD164 antigen	-	-	-	--
Unigene5300_All	402	26.6667	0	27.9926	0.01	-11.4508	down	6.51604e-07	7.43658e-05	--	--	--	--	--	--	--	--	--	--	--	--	--	--	--	--	--	--	--	--	--	--	-	-	-	--
Unigene5372_All	229	174.333	44.3333	178.272	40.1067	-2.15216	down	1.43391e-07	2.00015e-05	--	--	--	--	--	--	--	--	--	--	--	--	--	--	--	--	--	--	--	--	--	--	-	-	-	--
Unigene539_All	1304	18	93.6667	18.959	86.6049	2.19157	up	1.31866e-05	0.000907094	gi|194752315|ref|XP_001958468.1|	444.1	7e-123	GF10934 [Drosophila ananassae] >gi|190625750|gb|EDV41274.1| GF10934 [Drosophila ananassae]	--	--	--	--	sp|Q9H015|S22A4_HUMAN	154	4e-37	Solute carrier family 22 member 4 OS=Homo sapiens GN=SLC22A4 PE=1 SV=3	BS_araE	65.5	2e-10	COG0477	Permeases of the major facilitator superfamily	K08202	4e-55	216	phu:Phum_PHUM106930	MFS transporter, OCT family, solute carrier family 22 (organic cation transporter), member 4/5	GO:0006810//transport	GO:0008513//secondary active organic cation transmembrane transporter activity	GO:0016020//membrane	--
Unigene5666_All	1102	126.667	39	131.495	35.7676	-1.87829	down	4.90199e-06	0.000395118	gi|358339569|dbj|GAA47606.1|	55.5	5e-06	hypothetical protein CLF_100574 [Clonorchis sinensis]	--	--	--	--	--	--	--	--	--	--	--	--	--	--	--	--	--	--	-	-	-	--
Unigene5673_All	1227	124.667	37	129.664	33.8752	-1.93647	down	3.44147e-06	0.000297202	gi|118490648|ref|XP_001238633.1|	62.4	5e-08	hypothetical protein, conserved [Eimeria tenella strain Houghton] >gi|109238416|emb|CAK51380.1| hypothetical protein, conserved [Eimeria tenella]	--	--	--	--	sp|P24499|ATP6_TRYBB	50.8	6e-06	ATP synthase subunit a OS=Trypanosoma brucei brucei GN=ATP6 PE=2 SV=1	--	--	--	--	--	--	--	--	--	--	-	-	-	--
Unigene5697_All	1244	155.333	50.3333	158.02	46.4004	-1.7679	down	1.58094e-06	0.000156287	gi|281363218|ref|NP_001163127.1|	58.2	2e-28	cuticular protein 49Ac, isoform D [Drosophila melanogaster] >gi|272432447|gb|ACZ94402.1| cuticular protein 49Ac, isoform D [Drosophila melanogaster]	gi|442619862|ref|NM_001275788.1|	75.8	5e-10	Drosophila melanogaster endophilin A (endoA), transcript variant C, mRNA	--	--	--	--	--	--	--	--	--	--	--	--	--	--	GO:0042381//hemolymph coagulation	GO:0008010//structural constituent of chitin-based larval cuticle	GO:0005576//extracellular region	--
Unigene5698_All	967	255.333	100	261.507	92.7481	-1.49546	down	3.63599e-07	4.59911e-05	gi|281363218|ref|NP_001163127.1|	135.6	3e-30	cuticular protein 49Ac, isoform D [Drosophila melanogaster] >gi|272432447|gb|ACZ94402.1| cuticular protein 49Ac, isoform D [Drosophila melanogaster]	--	--	--	--	--	--	--	--	--	--	--	--	--	--	--	--	--	--	GO:0042381//hemolymph coagulation	GO:0008010//structural constituent of chitin-based larval cuticle	GO:0005576//extracellular region	--
Unigene5699_All	1122	174	50.3333	176.248	46.5918	-1.91946	down	1.18752e-05	0.000839891	gi|281363218|ref|NP_001163127.1|	145.6	4e-33	cuticular protein 49Ac, isoform D [Drosophila melanogaster] >gi|272432447|gb|ACZ94402.1| cuticular protein 49Ac, isoform D [Drosophila melanogaster]	gi|442619862|ref|NM_001275788.1|	75.8	4e-10	Drosophila melanogaster endophilin A (endoA), transcript variant C, mRNA	--	--	--	--	--	--	--	--	--	--	--	--	--	--	GO:0042381//hemolymph coagulation	GO:0008010//structural constituent of chitin-based larval cuticle	GO:0005576//extracellular region	--
Unigene5700_All	1658	437.667	124.333	445.511	114.851	-1.95569	down	1.60278e-10	4.70675e-08	gi|281363218|ref|NP_001163127.1|	145.6	7e-33	cuticular protein 49Ac, isoform D [Drosophila melanogaster] >gi|272432447|gb|ACZ94402.1| cuticular protein 49Ac, isoform D [Drosophila melanogaster]	gi|253970517|gb|AC139391.3|	65.9	6e-07	Rattus norvegicus CH230-63N23 (Children's Hospital Oakland Research Institute Rat (BN/SsNHsd/MCW) BAC library) complete sequence	--	--	--	--	--	--	--	--	--	--	--	--	--	--	GO:0042381//hemolymph coagulation	GO:0008010//structural constituent of chitin-based larval cuticle	GO:0005576//extracellular region	--
Unigene5701_All	891	262.667	71.6667	267.619	66.5096	-2.00855	down	5.19689e-11	1.75146e-08	gi|281363218|ref|NP_001163127.1|	145.6	3e-33	cuticular protein 49Ac, isoform D [Drosophila melanogaster] >gi|272432447|gb|ACZ94402.1| cuticular protein 49Ac, isoform D [Drosophila melanogaster]	--	--	--	--	--	--	--	--	--	--	--	--	--	--	--	--	--	--	GO:0042381//hemolymph coagulation	GO:0008010//structural constituent of chitin-based larval cuticle	GO:0005576//extracellular region	--
Unigene5702_All	1782	407.333	116.333	414.399	108.49	-1.93346	down	3.66631e-08	6.24093e-06	gi|281363218|ref|NP_001163127.1|	125.6	8e-27	cuticular protein 49Ac, isoform D [Drosophila melanogaster] >gi|272432447|gb|ACZ94402.1| cuticular protein 49Ac, isoform D [Drosophila melanogaster]	gi|253970517|gb|AC139391.3|	65.9	6e-07	Rattus norvegicus CH230-63N23 (Children's Hospital Oakland Research Institute Rat (BN/SsNHsd/MCW) BAC library) complete sequence	--	--	--	--	--	--	--	--	--	--	--	--	--	--	GO:0042381//hemolymph coagulation	GO:0008010//structural constituent of chitin-based larval cuticle	GO:0005576//extracellular region	--
Unigene5703_All	927	337	94.3333	343.278	87.9544	-1.96455	down	1.06454e-09	2.62043e-07	gi|195384116|ref|XP_002050764.1|	152.5	2e-35	GJ20025 [Drosophila virilis] >gi|194145561|gb|EDW61957.1| GJ20025 [Drosophila virilis]	--	--	--	--	--	--	--	--	--	--	--	--	--	--	--	--	--	--	GO:0042381//hemolymph coagulation	GO:0008010//structural constituent of chitin-based larval cuticle	GO:0005576//extracellular region	--
Unigene5704_All	837	246	90.6667	249.992	83.9129	-1.57492	down	5.19079e-06	0.000416391	gi|281363218|ref|NP_001163127.1|	155.6	2e-36	cuticular protein 49Ac, isoform D [Drosophila melanogaster] >gi|272432447|gb|ACZ94402.1| cuticular protein 49Ac, isoform D [Drosophila melanogaster]	--	--	--	--	--	--	--	--	--	--	--	--	--	--	--	--	--	--	GO:0042381//hemolymph coagulation	GO:0008010//structural constituent of chitin-based larval cuticle	GO:0005576//extracellular region	--
Unigene5705_All	1057	301	103.667	306.941	95.498	-1.68442	down	2.79672e-09	6.1061e-07	gi|195384116|ref|XP_002050764.1|	143.3	2e-32	GJ20025 [Drosophila virilis] >gi|194145561|gb|EDW61957.1| GJ20025 [Drosophila virilis]	gi|298919286|gb|AC240460.2|	65.9	4e-07	Mus musculus BAC clone RP24-483J20 from chromosome 7, complete sequence	--	--	--	--	--	--	--	--	--	--	--	--	--	--	GO:0042381//hemolymph coagulation	GO:0008010//structural constituent of chitin-based larval cuticle	GO:0005576//extracellular region	--
Unigene5707_All	1638	656.333	258.333	665.334	238.815	-1.47819	down	1.48248e-06	0.000148889	gi|195384116|ref|XP_002050764.1|	312	6e-83	GJ20025 [Drosophila virilis] >gi|194145561|gb|EDW61957.1| GJ20025 [Drosophila virilis]	gi|195121928|ref|XM_002005429.1|	97.6	2e-16	Drosophila mojavensis GI19056 (Dmoj\GI19056), mRNA	sp|P85197|CU03_LONON	76.6	1e-13	Cuticle protein 3 OS=Lonomia obliqua PE=1 SV=2	--	--	--	--	--	K08252	3e-06	37.4	dmo:Dmoj_GI12584	receptor protein-tyrosine kinase [EC:2.7.10.1]	GO:0042381//hemolymph coagulation	GO:0008010//structural constituent of chitin-based larval cuticle	GO:0005576//extracellular region	--
Unigene5724_All	1119	190	73	193.469	66.7743	-1.53473	down	4.06239e-06	0.000339995	gi|400295074|gb|AFP81886.1|	676	0	prophenoloxidase 1 [Bactrocera cucurbitae]	gi|400295073|gb|JX110850.1|	1096	0	Bactrocera cucurbitae prophenoloxidase 1 mRNA, complete cds	sp|Q9V521|PRPA3_DROME	591	1e-168	Phenoloxidase subunit A3 OS=Drosophila melanogaster GN=proPo-A3 PE=1 SV=1	--	--	--	--	--	K00505	2e-128	459	dme:Dmel_CG42640	tyrosinase [EC:1.14.18.1]	GO:0042417//dopamine metabolic process;GO:0055114//oxidation-reduction process	GO:0036264//dopamine monooxygenase activity;GO:0036263//L-DOPA monooxygenase activity	GO:0005615//extracellular space	--
Unigene5747_All	549	49.3333	203.667	48.7348	186.477	1.93598	up	2.65804e-06	0.000242243	gi|195378110|ref|XP_002047830.1|	78.2	2e-13	GJ11710 [Drosophila virilis] >gi|194154988|gb|EDW70172.1| GJ11710 [Drosophila virilis]	--	--	--	--	sp|O93233|PLIB_GLOBS	68.6	8e-12	Phospholipase A2 inhibitor OS=Gloydius brevicaudus siniticus PE=1 SV=1	SPy1798	53.5	2e-07	COG4886	Leucine-rich repeat (LRR) protein	K14142	6e-11	67.4	ecb:100072493	toll-like receptor 11	-	-	-	--
Unigene575_All	1658	293.667	805.667	296.773	739.18	1.31656	up	1.50368e-06	0.000150416	gi|194762544|ref|XP_001963394.1|	402.9	2e-110	GF20308 [Drosophila ananassae] >gi|190629053|gb|EDV44470.1| GF20308 [Drosophila ananassae]	--	--	--	--	sp|Q9NFP1|VNNL1_DROME	390	5e-108	Vanin-like protein 1 OS=Drosophila melanogaster GN=CG32754 PE=1 SV=1	--	--	--	--	--	K01435	2e-107	390	dme:Dmel_CG32754	biotinidase [EC:3.5.1.12]	-	GO:0016810//hydrolase activity, acting on carbon-nitrogen (but not peptide) bonds	-	--
Unigene5776_All	937	144	411.333	144.041	379.941	1.39929	up	7.3786e-06	0.000563106	gi|195436513|ref|XP_002066212.1|	117.1	1e-24	GK22061 [Drosophila willistoni] >gi|194162297|gb|EDW77198.1| GK22061 [Drosophila willistoni]	--	--	--	--	--	--	--	--	--	--	--	--	--	--	--	--	--	--	-	-	-	--
Unigene5778_All	1215	423.667	962.667	436.889	891.224	1.02852	up	3.0784e-07	3.99444e-05	gi|194761634|ref|XP_001963033.1|	298.9	3e-79	GF15740 [Drosophila ananassae] >gi|190616730|gb|EDV32254.1| GF15740 [Drosophila ananassae]	gi|195454413|ref|XM_002074188.1|	147	1e-31	Drosophila willistoni GK18402 (Dwil\GK18402), mRNA	sp|P81225|CU21_LOCMI	123	7e-28	Cuticle protein 21 OS=Locusta migratoria GN=ACP21 PE=1 SV=1	STM0960	53.1	9e-07	COG1674	DNA segregation ATPase FtsK/SpoIIIE and related proteins	K03626	2e-10	67.8	gga:396544	nascent polypeptide-associated complex subunit alpha	-	GO:0042302//structural constituent of cuticle	-	--
Unigene5779_All	1058	173.667	930.333	177.873	860.459	2.27426	up	1.78411e-06	0.000171875	gi|195436513|ref|XP_002066212.1|	135.6	4e-30	GK22061 [Drosophila willistoni] >gi|194162297|gb|EDW77198.1| GK22061 [Drosophila willistoni]	--	--	--	--	sp|Q8T4N5|TSEP_GLOPP	50.8	5e-06	Protein TsetseEP OS=Glossina palpalis palpalis PE=4 SV=1	--	--	--	--	--	--	--	--	--	--	-	-	-	--
Unigene5780_All	940	152.667	616	152.327	566.193	1.89412	up	4.9352e-14	2.8817e-11	gi|198457595|ref|XP_002138422.1|	115.2	4e-24	GA24403 [Drosophila pseudoobscura pseudoobscura] >gi|198136036|gb|EDY68980.1| GA24403 [Drosophila pseudoobscura pseudoobscura]	--	--	--	--	--	--	--	--	--	--	--	--	--	--	--	--	--	--	-	-	-	--
Unigene5781_All	2094	617	1648.33	622.219	1515.45	1.28425	up	6.27562e-09	1.25552e-06	gi|195473483|ref|XP_002089022.1|	289.3	5e-76	GE18895 [Drosophila yakuba] >gi|194175123|gb|EDW88734.1| GE18895 [Drosophila yakuba]	gi|195454413|ref|XM_002074188.1|	147	3e-31	Drosophila willistoni GK18402 (Dwil\GK18402), mRNA	sp|P81225|CU21_LOCMI	123	1e-27	Cuticle protein 21 OS=Locusta migratoria GN=ACP21 PE=1 SV=1	STM0960	53.1	2e-06	COG1674	DNA segregation ATPase FtsK/SpoIIIE and related proteins	K11722	5e-09	43.5	pon:100455494	bromodomain-containing protein 4	-	GO:0042302//structural constituent of cuticle	-	--
Unigene5812_All	846	87.6667	807	90.2841	740.904	3.03674	up	1.22964e-35	1.23495e-31	gi|198451514|ref|XP_001358398.2|	264.2	5e-69	GA21310 [Drosophila pseudoobscura pseudoobscura] >gi|198131522|gb|EAL27537.2| GA21310 [Drosophila pseudoobscura pseudoobscura]	gi|195451757|ref|XM_002073027.1|	79.8	2e-11	Drosophila willistoni GK13935 (Dwil\GK13935), mRNA	sp|Q07075|AMPE_HUMAN	144	2e-34	Glutamyl aminopeptidase OS=Homo sapiens GN=ENPEP PE=1 SV=3	SPBC1921.05	122	1e-27	COG0308	Aminopeptidase N	K11141	7e-70	264	dpo:Dpse_GA21310	glutamyl aminopeptidase [EC:3.4.11.7]	GO:0033227//dsRNA transport	GO:0004177//aminopeptidase activity	-	--
Unigene5813_All	3095	521	2943	527.392	2703.84	2.35806	up	1.96316e-29	8.21518e-26	gi|198451514|ref|XP_001358398.2|	1206	0	GA21310 [Drosophila pseudoobscura pseudoobscura] >gi|198131522|gb|EAL27537.2| GA21310 [Drosophila pseudoobscura pseudoobscura]	gi|195037269|ref|XM_001990051.1|	93.7	5e-15	Drosophila grimshawi GH18428 (Dgri\GH18428), mRNA	sp|Q95334|AMPE_PIG	650	0	Glutamyl aminopeptidase OS=Sus scrofa GN=ENPEP PE=1 SV=1	SPBC1921.05	422	1e-117	COG0308	Aminopeptidase N	K11141	0	1206	dpo:Dpse_GA21310	glutamyl aminopeptidase [EC:3.4.11.7]	GO:0033227//dsRNA transport	GO:0004177//aminopeptidase activity	-	--
Unigene5884_All	2707	338.333	754.333	347.441	695.086	1.00042	up	2.3137e-06	0.000213183	gi|195156832|ref|XP_002019300.1|	489.2	5e-136	GL12332 [Drosophila persimilis] >gi|194115891|gb|EDW37934.1| GL12332 [Drosophila persimilis]	--	--	--	--	--	--	--	--	--	--	--	--	--	K08635	3e-13	78.2	cin:100184420	membrane metallo-endopeptidase-like 1	-	-	-	--
Unigene5951_All	1510	5877.67	15534	5972.73	14290.3	1.25857	up	5.91282e-09	1.19244e-06	gi|443722204|gb|ELU11167.1|	59.3	6e-07	hypothetical protein CAPTEDRAFT_202309 [Capitella teleta]	--	--	--	--	sp|Q9NZW4|DSPP_HUMAN	76.6	2e-24	Dentin sialophosphoprotein OS=Homo sapiens GN=DSPP PE=1 SV=2	SPAC140.02	71.2	4e-12	COG0724	RNA-binding proteins (RRM domain)	K10779	4e-18	77.4	oaa:100075640	transcriptional regulator ATRX [EC:3.6.4.12]	-	-	-	--
Unigene5989_All	1502	2521	6047.33	2606.87	5572.63	1.09604	up	1.15018e-11	4.31027e-09	gi|194745736|ref|XP_001955343.1|	118.2	1e-24	GF18713 [Drosophila ananassae] >gi|190628380|gb|EDV43904.1| GF18713 [Drosophila ananassae]	gi|62910483|gb|AY930744.1|	228	6e-56	Rhagoletis electromorpha isolate Relect12 locus P667 genomic sequence	--	--	--	--	--	--	--	--	--	--	--	--	--	--	-	-	-	--
Unigene6018_All	1119	219.667	92	227.327	85.8729	-1.40449	down	7.41773e-06	0.000564377	--	--	--	--	--	--	--	--	--	--	--	--	--	--	--	--	--	--	--	--	--	--	-	-	-	--
Unigene6051_All	1304	391.667	72.6667	405.624	66.7757	-2.60275	down	8.55952e-06	0.000637723	gi|4557315|ref|NP_001138.1|	82.8	4e-14	angiopoietin-2 isoform a precursor [Homo sapiens] >gi|12229555|sp|O15123.1|ANGP2_HUMAN RecName: Full=Angiopoietin-2; Short=ANG-2; Flags: Precursor >gi|2257933|gb|AAB63190.1| angiopoietin-2 [Homo sapiens] >gi|116496643|gb|AAI26203.1| Angiopoietin 2 [Homo sapiens] >gi|116496775|gb|AAI26201.1| Angiopoietin 2 [Homo sapiens] >gi|119600878|gb|EAW80472.1| angiopoietin 2, isoform CRA_a [Homo sapiens]	--	--	--	--	sp|O15123|ANGP2_HUMAN	82.8	2e-15	Angiopoietin-2 OS=Homo sapiens GN=ANGPT2 PE=1 SV=1	--	--	--	--	--	K05466	2e-14	80.9	mcc:716811	angiopoietin 2	GO:0048731;GO:0051716//cellular response to stimulus;GO:0042221//response to chemical stimulus;GO:0048519//negative regulation of biological process;GO:0040011//locomotion;GO:0050794//regulation of cellular process;GO:0044767	GO:0005515//protein binding	-	--
Unigene6075_All	1452	651.667	1647.67	656.101	1520.68	1.21272	up	1.04162e-08	1.98883e-06	gi|195130683|ref|XP_002009781.1|	256.5	2e-66	GI15545 [Drosophila mojavensis] >gi|193908231|gb|EDW07098.1| GI15545 [Drosophila mojavensis]	gi|459406484|gb|GAGF01035788.1|	67.9	1e-07	TSA: Chrysopa pallens Unigene58332_dacaoling transcribed RNA sequence	sp|Q3TTY5|K22E_MOUSE	98.6	3e-20	Keratin, type II cytoskeletal 2 epidermal OS=Mus musculus GN=Krt2 PE=1 SV=1	XF0818	82.4	2e-15	COG2730	Endoglucanase	K12741	5e-21	103	spu:575125	heterogeneous nuclear ribonucleoprotein A1/A3	-	-	-	--
Unigene6342_All	1349	48.3333	350	49.8189	323.428	2.69868	up	7.21347e-14	4.07002e-11	gi|195390598|ref|XP_002053955.1|	498	4e-139	GJ24166 [Drosophila virilis] >gi|194152041|gb|EDW67475.1| GJ24166 [Drosophila virilis]	gi|195390597|ref|XM_002053919.1|	285	3e-73	Drosophila virilis GJ24166 (Dvir\GJ24166), mRNA	sp|Q1HRV8|ELVL1_AEDAE	219	8e-57	Elongation of very long chain fatty acids protein AAEL008004 OS=Aedes aegypti GN=AAEL008004 PE=2 SV=2	--	--	--	--	--	K10249	2e-56	220	dan:Dana_GF16560	elongation of very long chain fatty acids protein 4	GO:0007111//cytokinesis after meiosis II;GO:0007110//cytokinesis after meiosis I;GO:0000212//meiotic spindle organization;GO:0051225//spindle assembly;GO:0007112//male meiosis cytokinesis;GO:0000915//cytokinesis, actomyosin contractile ring assembly	-	GO:0016021//integral to membrane	--
Unigene6380_All	1212	891	458	912.178	422.709	-1.10965	down	2.53594e-08	4.48396e-06	gi|158300450|ref|XP_320369.4|	276.9	1e-72	AGAP012165-PA [Anopheles gambiae str. PEST] >gi|157013165|gb|EAA43295.4| AGAP012165-PA [Anopheles gambiae str. PEST]	gi|195128728|ref|XM_002008778.1|	83.8	2e-12	Drosophila mojavensis GI13701 (Dmoj\GI13701), mRNA	sp|Q5RFR0|TTPAL_PONAB	129	2e-29	Alpha-tocopherol transfer protein-like OS=Pongo abelii GN=TTPAL PE=2 SV=1	--	--	--	--	--	K10693	7e-14	79	dpe:Dper_GL26848	E3 ubiquitin-protein ligase MYCBP2 [EC:6.3.2.19]	-	-	-	--
Unigene6430_All	774	79.3333	236.667	80.5325	219.156	1.44431	up	7.00518e-06	0.000541188	gi|195396597|ref|XP_002056917.1|	226.1	1e-57	GJ16629 [Drosophila virilis] >gi|194146684|gb|EDW62403.1| GJ16629 [Drosophila virilis]	--	--	--	--	sp|Q94521|DNAT_DROME	62	1e-09	Dopamine N-acetyltransferase OS=Drosophila melanogaster GN=Dat PE=1 SV=1	--	--	--	--	--	K00669	5e-09	62	dme:Dmel_CG3318	arylalkylamine N-acetyltransferase [EC:2.3.1.87]	-	GO:0016740//transferase activity	-	--
Unigene6460_All	531	156.333	41.3333	160.933	37.5469	-2.09969	down	5.11967e-08	8.42915e-06	--	--	--	--	--	--	--	--	--	--	--	--	--	--	--	--	--	--	--	--	--	--	-	-	-	--
Unigene6536_All	871	1421	5915.67	1423.59	5472.17	1.94258	up	1.5785e-15	1.21947e-12	gi|198469383|ref|XP_001355005.2|	111.7	4e-23	GA20652 [Drosophila pseudoobscura pseudoobscura] >gi|198146844|gb|EAL32061.2| GA20652 [Drosophila pseudoobscura pseudoobscura]	--	--	--	--	sp|Q09624|PKD1_CAEEL	86.7	6e-17	Location of vulva defective 1 OS=Caenorhabditis elegans GN=lov-1 PE=1 SV=4	YPO2725	66.6	5e-11	COG3501	Uncharacterized protein conserved in bacteria	K10955	3e-18	92.8	xtr:100493286	intestinal mucin-2	-	-	-	--
Unigene6537_All	978	425.667	1096.33	429.477	1010.58	1.23453	up	7.58121e-07	8.4788e-05	gi|45549574|ref|NP_573148.2|	240.7	8e-62	spheroide [Drosophila melanogaster] >gi|21428630|gb|AAM49975.1| LP05929p [Drosophila melanogaster] >gi|45447026|gb|AAF48648.2| spheroide [Drosophila melanogaster]	--	--	--	--	sp|P35004|TRYB_DROME	122	9e-28	Trypsin beta OS=Drosophila melanogaster GN=betaTry PE=2 SV=2	VC1200	78.2	2e-14	COG5640	Secreted trypsin-like serine protease	K01362	9e-35	147	dme:Dmel_CG2071	[EC:3.4.21.-]	GO:0045087//innate immune response;GO:0050832//defense response to fungus;GO:0045752//positive regulation of Toll signaling pathway;GO:0050830//defense response to Gram-positive bacterium	GO:0016787//hydrolase activity	-	--
Unigene6574_All	1007	405.667	2955	405.603	2726.42	2.74887	up	6.66184e-48	1.67266e-43	gi|194751249|ref|XP_001957939.1|	132.5	3e-29	GF23763 [Drosophila ananassae] >gi|190625221|gb|EDV40745.1| GF23763 [Drosophila ananassae]	--	--	--	--	--	--	--	--	--	--	--	--	--	--	--	--	--	--	-	-	-	--
Unigene6575_All	3067	78720	275420	80449.7	254535	1.6617	up	1.55088e-17	1.657e-14	gi|24653618|ref|NP_610955.1|	328.2	1e-87	Activity-regulated cytoskeleton associated protein 1 [Drosophila melanogaster] >gi|7303193|gb|AAF58256.1| Activity-regulated cytoskeleton associated protein 1 [Drosophila melanogaster] >gi|16769586|gb|AAL29012.1| LD41905p [Drosophila melanogaster]	gi|34785294|gb|BC056619.1|	95.6	1e-15	Mus musculus transmembrane protein 86A, mRNA (cDNA clone MGC:68084 IMAGE:4987281), complete cds	--	--	--	--	--	--	--	--	--	--	--	--	--	--	GO:0003012//muscle system process;GO:0042595//behavioral response to starvation	GO:0003676//nucleic acid binding;GO:0008270//zinc ion binding	GO:0030017//sarcomere;GO:0045202//synapse	--
Unigene6662_All	1196	430.667	1565.67	440.495	1438.93	1.7078	up	6.66793e-19	8.58556e-16	gi|25090893|sp|P91745.1|PE48A_LUCCU	224.6	8e-57	RecName: Full=Peritrophin-48; Flags: Precursor >gi|1718493|gb|AAB38414.1| peritrophin-48a precursor [Lucilia cuprina]	--	--	--	--	sp|P91745|PE48A_LUCCU	224	3e-58	Peritrophin-48 OS=Lucilia cuprina PE=1 SV=1	--	--	--	--	--	--	--	--	--	--	-	-	-	--
Unigene7179_All	599	46	1	46.3619	0.895598	-5.69395	down	1.76889e-06	0.000171149	gi|195438062|ref|XP_002066956.1|	156.8	6e-37	GK24754 [Drosophila willistoni] >gi|194163041|gb|EDW77942.1| GK24754 [Drosophila willistoni]	--	--	--	--	sp|Q7K237|C1GLT_DROME	146	3e-35	Glycoprotein-N-acetylgalactosamine 3-beta-galactosyltransferase 1 OS=Drosophila melanogaster GN=C1GalTA PE=2 SV=1	--	--	--	--	--	K00731	5e-36	150	dmo:Dmoj_GI12045	glycoprotein-N-acetylgalactosamine 3-beta-galactosyltransferase [EC:2.4.1.122]	GO:0016267//O-glycan processing, core 1;GO:0021551//central nervous system morphogenesis;GO:0009247//glycolipid biosynthetic process	GO:0016263//glycoprotein-N-acetylgalactosamine 3-beta-galactosyltransferase activity	GO:0005797//Golgi medial cisterna;GO:0016020//membrane	--
Unigene7408_All	450	3	54.6667	3.04709	50.1698	4.04131	up	5.39055e-07	6.40849e-05	gi|198450729|ref|XP_001358101.2|	101.3	1e-20	GA18349 [Drosophila pseudoobscura pseudoobscura] >gi|198131165|gb|EAL27238.2| GA18349 [Drosophila pseudoobscura pseudoobscura]	--	--	--	--	--	--	--	--	--	--	--	--	--	--	--	--	--	--	GO:0045944//positive regulation of transcription from RNA polymerase II promoter;GO:0007525//somatic muscle development;GO:0007520//myoblast fusion	GO:0003705//RNA polymerase II distal enhancer sequence-specific DNA binding transcription factor activity	GO:0005737//cytoplasm;GO:0005634//nucleus	--
Unigene78_All	4837	1691.33	803	1752.7	741.228	-1.24159	down	3.48203e-07	4.4155e-05	gi|261289447|ref|XP_002603167.1|	94.4	6e-17	hypothetical protein BRAFLDRAFT_63199 [Branchiostoma floridae] >gi|229288483|gb|EEN59178.1| hypothetical protein BRAFLDRAFT_63199 [Branchiostoma floridae]	--	--	--	--	sp|Q54J55|MYBX_DICDI	81.3	2e-14	Myb-like protein X OS=Dictyostelium discoideum GN=mybX PE=3 SV=1	SA1562	62.8	6e-09	COG1674	DNA segregation ATPase FtsK/SpoIIIE and related proteins	K00907	8e-24	114	dme:Dmel_CG18255	myosin-light-chain kinase [EC:2.7.11.18]	-	GO:0016772//transferase activity, transferring phosphorus-containing groups	-	--
Unigene792_All	489	47	185.333	47.2325	171.862	1.8634	up	5.32125e-07	6.36218e-05	gi|195430274|ref|XP_002063181.1|	160.6	2e-38	GK21528 [Drosophila willistoni] >gi|194159266|gb|EDW74167.1| GK21528 [Drosophila willistoni]	--	--	--	--	sp|Q9V4I1|CP9B2_DROME	148	6e-36	Cytochrome P450 9b2 OS=Drosophila melanogaster GN=Cyp9b2 PE=2 SV=1	--	--	--	--	--	K15003	4e-39	160	dwi:Dwil_GK21528	cytochrome P450, family 9 [EC:1.14.-.-]	-	GO:0046872//metal ion binding;GO:0016491//oxidoreductase activity	-	--
Unigene8259_All	3435	1336.67	3067	1366.97	2824.25	1.04688	up	9.95196e-10	2.46181e-07	gi|198467111|ref|XP_001354253.2|	664.1	0	GA11386 [Drosophila pseudoobscura pseudoobscura] >gi|261263184|sp|Q29FE9.2|CUE_DROPS RecName: Full=Protein cueball; Flags: Precursor >gi|198149514|gb|EAL31306.2| GA11386 [Drosophila pseudoobscura pseudoobscura]	gi|442629431|ref|NM_138269.3|	77.8	3e-10	Drosophila melanogaster cueball (cue), mRNA	sp|Q29FE9|CUE_DROPS	664	0	Protein cueball OS=Drosophila pseudoobscura pseudoobscura GN=cue PE=3 SV=2	--	--	--	--	--	K04550	6e-34	147	dre:565797	low density lipoprotein-related protein 1 (alpha-2-macroglobulin receptor)	GO:0016055//Wnt receptor signaling pathway;GO:0007285//primary spermatocyte growth	GO:0004872//receptor activity	GO:0016020//membrane	--
Unigene8272_All	1910	216.667	57	221.997	51.6211	-2.1045	down	3.87433e-07	4.82762e-05	gi|195352704|ref|XP_002042851.1|	84.7	1e-14	GM11534 [Drosophila sechellia] >gi|194126898|gb|EDW48941.1| GM11534 [Drosophila sechellia]	gi|225632196|emb|AL844507.2|	71.9	1e-08	Plasmodium falciparum 3D7 chromosome 8	sp|A7MBJ2|SENP7_BOVIN	66.2	2e-10	Sentrin-specific protease 7 OS=Bos taurus GN=SENP7 PE=2 SV=1	SPAC17A5.07c	73.9	9e-13	COG5160	Protease, Ulp1 family	K08596	9e-12	72.8	mgp:100544898	sentrin-specific protease 7 [EC:3.4.22.-]	-	-	-	--
Unigene8275_All	1020	164.333	37	168.595	33.8691	-2.31552	down	1.13649e-06	0.000119895	--	--	--	--	gi|225632196|emb|AL844507.2|	71.9	6e-09	Plasmodium falciparum 3D7 chromosome 8	--	--	--	--	--	--	--	--	--	--	--	--	--	--	-	-	-	--
Unigene8301_All	2106	117.333	466.667	121.189	429.972	1.82698	up	8.67575e-06	0.000643517	gi|195113187|ref|XP_002001150.1|	901.7	0	GI22127 [Drosophila mojavensis] >gi|193917744|gb|EDW16611.1| GI22127 [Drosophila mojavensis]	gi|383844483|gb|JF835032.1|	511	1e-141	Bactrocera dorsalis strain BD6 cytochrome P450 mRNA, complete cds	sp|Q9VA27|CP4C3_DROME	892	0	Cytochrome P450 4c3 OS=Drosophila melanogaster GN=Cyp4c3 PE=2 SV=1	BH0579	176	1e-43	COG2124	Cytochrome P450	K15001	0	901	dmo:Dmoj_GI22127	cytochrome P450, family 4 [EC:1.14.-.-]	GO:0016539//intein-mediated protein splicing;GO:0055114//oxidation-reduction process	GO:0009055//electron carrier activity;GO:0004497//monooxygenase activity;GO:0005506//iron ion binding;GO:0020037//heme binding;GO:0016705//oxidoreductase activity, acting on paired donors, with incorporation or reduction of molecular oxygen	GO:0043231//intracellular membrane-bounded organelle;GO:0016020//membrane	--
Unigene8304_All	5846	1691.67	695.667	1749.63	644.808	-1.44011	down	8.70407e-08	1.30863e-05	gi|195378879|ref|XP_002048209.1|	82.4	3e-13	GJ13839 [Drosophila virilis] >gi|194155367|gb|EDW70551.1| GJ13839 [Drosophila virilis]	--	--	--	--	sp|P98092|HMCT_BOMMO	1018	0	Hemocytin OS=Bombyx mori PE=2 SV=1	--	--	--	--	--	K03900	0	2487	dvi:Dvir_GJ13839	von Willebrand factor	GO:0035006//melanization defense response;GO:0042381//hemolymph coagulation	GO:0030246//carbohydrate binding;GO:0042803//protein homodimerization activity	GO:0005576//extracellular region	--
Unigene8310_All	5835	6820.67	3066.33	7035.17	2838.88	-1.30927	down	4.53491e-11	1.55976e-08	gi|442614773|ref|NP_001162638.2|	426	1e-116	broad, isoform P [Drosophila melanogaster] >gi|440216316|gb|ACZ95175.2| broad, isoform P [Drosophila melanogaster]	gi|195469763|ref|XM_002099770.1|	155	3e-33	Drosophila yakuba GE16697 (Dyak\GE16697), mRNA	sp|Q24206|BRC4_DROME	387	2e-106	Broad-complex core protein isoform 6 OS=Drosophila melanogaster GN=br PE=1 SV=2	YPO2725	54.7	2e-08	COG3501	Uncharacterized protein conserved in bacteria	K02174	2e-115	418	dmo:Dmoj_GI16491	broad	GO:0035311//wing cell fate specification;GO:0071390//cellular response to ecdysone;GO:0035224//genital disc anterior/posterior pattern formation;GO:0035193//larval central nervous system remodeling;GO:0032876//negative regulation of DNA endoreduplication;GO:0060914//heart formation;GO:0007394//dorsal closure, elongation of leading edge cells;GO:0035153//epithelial cell type specification, open tr…	GO:0043499//eukaryotic cell surface binding;GO:0050840//extracellular matrix binding;GO:0005110//frizzled-2 binding;GO:0000977//RNA polymerase II regulatory region sequence-specific DNA binding;GO:0005539//glycosaminoglycan binding	GO:0005769//early endosome;GO:0030139//endocytic vesicle;GO:0005783//endoplasmic reticulum;GO:0009986//cell surface;GO:0005886//plasma membrane;GO:0005634//nucleus;GO:0045121//membrane raft;GO:0005615//extracellular space;GO:0005771//multivesicular body	--
Unigene8341_All	1659	110.667	317	112.047	292.203	1.38286	up	1.46033e-06	0.000147253	gi|195426507|ref|XP_002061372.1|	418.7	4e-115	GK20760 [Drosophila willistoni] >gi|194157457|gb|EDW72358.1| GK20760 [Drosophila willistoni]	gi|347965165|ref|XM_314159.5|	75.8	6e-10	Anopheles gambiae str. PEST AGAP005246-PA (SRPN10) mRNA, complete cds	sp|P14754|SERA_MANSE	248	3e-65	Alaserpin OS=Manduca sexta PE=1 SV=1	MA3388	208	2e-53	COG4826	Serine protease inhibitor	K13963	6e-116	418	dwi:Dwil_GK20760	serpin B	GO:0010951//negative regulation of endopeptidase activity;GO:0030162//regulation of proteolysis;GO:0060570//negative regulation of peptide hormone processing	GO:0004869//cysteine-type endopeptidase inhibitor activity;GO:0004867//serine-type endopeptidase inhibitor activity	GO:0005615//extracellular space;GO:0005783//endoplasmic reticulum	--
Unigene8357_All	3866	542	1228	553.871	1127.69	1.02575	up	9.88975e-08	1.45212e-05	gi|195114594|ref|XP_002001852.1|	1666.7	0	GI14746 [Drosophila mojavensis] >gi|193912427|gb|EDW11294.1| GI14746 [Drosophila mojavensis]	gi|195114593|ref|XM_002001816.1|	93.7	6e-15	Drosophila mojavensis GI14746 (Dmoj\GI14746), mRNA	sp|Q9HD20|AT131_HUMAN	1188	0	Probable cation-transporting ATPase 13A1 OS=Homo sapiens GN=ATP13A1 PE=1 SV=2	YEL031w	832	0	COG0474	Cation transport ATPase	K14950	0	1666	dmo:Dmoj_GI14746	cation-transporting ATPase 13A1 [EC:3.6.3.-]	GO:0006200//ATP catabolic process;GO:0006812//cation transport	GO:0046872//metal ion binding;GO:0015662//ATPase activity, coupled to transmembrane movement of ions, phosphorylative mechanism;GO:0019829//cation-transporting ATPase activity;GO:0005524//ATP binding	GO:0016021//integral to membrane	--
Unigene8457_All	1728	141.333	371.667	144.976	340.407	1.23145	up	2.88259e-06	0.000257607	gi|195452742|ref|XP_002073480.1|	439.5	2e-121	GK13123 [Drosophila willistoni] >gi|194169565|gb|EDW84466.1| GK13123 [Drosophila willistoni]	--	--	--	--	sp|O15460|P4HA2_HUMAN	312	2e-84	Prolyl 4-hydroxylase subunit alpha-2 OS=Homo sapiens GN=P4HA2 PE=1 SV=1	--	--	--	--	--	K00472	3e-122	439	dwi:Dwil_GK13123	prolyl 4-hydroxylase [EC:1.14.11.2]	GO:0007435//salivary gland morphogenesis	GO:0051213//dioxygenase activity;GO:0016705//oxidoreductase activity, acting on paired donors, with incorporation or reduction of molecular oxygen	GO:0005783//endoplasmic reticulum	--
Unigene8473_All	2030	84.6667	282.667	87.5366	262.338	1.58347	up	1.31508e-07	1.84981e-05	gi|195120644|ref|XP_002004834.1|	1218.8	0	GI19381 [Drosophila mojavensis] >gi|193909902|gb|EDW08769.1| GI19381 [Drosophila mojavensis]	gi|195455447|ref|XM_002074689.1|	519	1e-143	Drosophila willistoni GK23219 (Dwil\GK23219), mRNA	sp|Q99PV0|PRP8_MOUSE	1022	0	Pre-mRNA-processing-splicing factor 8 OS=Mus musculus GN=Prpf8 PE=1 SV=2	SPAC4F8.12c	759	0	COG5178	U5 snRNP spliceosome subunit	K12856	0	1218	dmo:Dmoj_GI19381	pre-mRNA-processing factor 8	GO:0000398//mRNA splicing, via spliceosome;GO:0022008//neurogenesis	-	GO:0005682//U5 snRNP;GO:0071011//precatalytic spliceosome;GO:0071013//catalytic step 2 spliceosome	--
Unigene8482_All	2497	463.333	1269.33	467.688	1167.07	1.31928	up	1.3157e-10	4.00418e-08	gi|195394360|ref|XP_002055813.1|	954.1	0	GJ10565 [Drosophila virilis] >gi|194142522|gb|EDW58925.1| GJ10565 [Drosophila virilis]	gi|195107254|ref|XM_001998193.1|	63.9	4e-06	Drosophila mojavensis GI23850 (Dmoj\GI23850), mRNA	sp|Q12929|EPS8_HUMAN	199	2e-50	Epidermal growth factor receptor kinase substrate 8 OS=Homo sapiens GN=EPS8 PE=1 SV=1	--	--	--	--	--	K07365	2e-07	58.5	tsp:Tsp_06779	NCK adaptor protein	-	-	-	--
Unigene8487_All	1846	340.333	88.3333	351.574	81.201	-2.11426	down	1.12206e-13	6.26059e-11	gi|125979005|ref|XP_001353535.1|	100.9	8e-147	GA20299 [Drosophila pseudoobscura pseudoobscura] >gi|54642298|gb|EAL31047.1| GA20299 [Drosophila pseudoobscura pseudoobscura]	gi|3676297|gb|U97104.1|BTU97104	149	6e-32	Bactrocera tryoni membrane transporter (white) gene, complete cds	sp|Q3TTY0|PLB1_MOUSE	102	9e-43	Phospholipase B1, membrane-associated OS=Mus musculus GN=Plb1 PE=2 SV=2	--	--	--	--	--	K14621	9e-43	99.4	dre:560649	phospholipase B1, membrane-associated [EC:3.1.1.4 3.1.1.5]	GO:0006629//lipid metabolic process	GO:0016788//hydrolase activity, acting on ester bonds	-	--
Unigene8561_All	2354	639.333	1820	651.056	1672.02	1.36074	up	6.70265e-12	2.67127e-09	gi|195037811|ref|XP_001990354.1|	768.1	0	GH18284 [Drosophila grimshawi] >gi|193894550|gb|EDV93416.1| GH18284 [Drosophila grimshawi]	gi|195108154|ref|XM_001998622.1|	119	7e-23	Drosophila mojavensis GI24092 (Dmoj\GI24092), mRNA	sp|Q27968|DNJC3_BOVIN	442	1e-123	DnaJ homolog subfamily C member 3 OS=Bos taurus GN=DNAJC3 PE=1 SV=1	Cgl2238	85.5	4e-16	COG0484	DnaJ-class molecular chaperone with C-terminal Zn finger domain	K09523	0	768	dgr:Dgri_GH18284	DnaJ homolog subfamily C member 3	-	GO:0004860//protein kinase inhibitor activity	-	--
Unigene8606_All	1043	593.333	2931.33	604.271	2717.55	2.16904	up	2.81609e-08	4.89317e-06	gi|195379130|ref|XP_002048334.1|	98.2	7e-19	GJ11406 [Drosophila virilis] >gi|194155492|gb|EDW70676.1| GJ11406 [Drosophila virilis]	--	--	--	--	sp|P23253|TCNA_TRYCR	70.5	6e-12	Sialidase OS=Trypanosoma cruzi GN=TCNA PE=2 SV=1	YGL028c	53.5	6e-07	COG5309	Exo-beta-1,3-glucanase	K01183	3e-13	76.6	cqu:CpipJ_CPIJ010945	chitinase [EC:3.2.1.14]	-	-	-	--
Unigene8607_All	1626	228.667	68	233.105	62.3405	-1.90274	down	3.26479e-09	6.97638e-07	gi|194764763|ref|XP_001964498.1|	189.9	3e-46	GF23214 [Drosophila ananassae] >gi|190614770|gb|EDV30294.1| GF23214 [Drosophila ananassae]	gi|73611953|gb|AC159149.10|	65.9	6e-07	Mus musculus 10 BAC RP23-56F17 (Roswell Park Cancer Institute (C57BL/6J Female) Mouse BAC Library) complete sequence	sp|O77033|CYC8_DICDI	94.7	5e-19	General transcriptional corepressor trfA OS=Dictyostelium discoideum GN=trfA PE=2 SV=1	HI0990	63.5	1e-09	COG3468	Type V secretory pathway, adhesin AidA	K04574	1e-16	89	xtr:100101753	neurofilament heavy polypeptide	GO:0044699	-	-	--
Unigene8711_All	846	73.3333	328.667	75.519	303.255	2.00562	up	1.32062e-11	4.91233e-09	gi|195499377|ref|XP_002096923.1|	309.7	1e-82	GE24786 [Drosophila yakuba] >gi|194183024|gb|EDW96635.1| GE24786 [Drosophila yakuba]	--	--	--	--	sp|Q90629|TRY3_CHICK	143	5e-34	Trypsin II-P29 OS=Gallus gallus PE=2 SV=1	VC1200	105	7e-23	COG5640	Secreted trypsin-like serine protease	K01312	2e-38	159	dmo:Dmoj_GI21247	trypsin [EC:3.4.21.4]	GO:0006508//proteolysis	GO:0004252//serine-type endopeptidase activity	-	--
Unigene872_All	1360	511.667	1761.33	515.447	1622	1.65388	up	4.41655e-18	4.92848e-15	gi|195441072|ref|XP_002068353.1|	319.3	2e-85	GK13618 [Drosophila willistoni] >gi|194164438|gb|EDW79339.1| GK13618 [Drosophila willistoni]	--	--	--	--	sp|Q25255|PE44_LUCCU	97.4	6e-20	Peritrophin-44 OS=Lucilia cuprina PE=1 SV=1	--	--	--	--	--	--	--	--	--	--	-	-	-	--
Unigene8900_All	561	12	77	12.0746	70.2993	2.54154	up	1.45728e-05	0.000977019	gi|195037657|ref|XP_001990277.1|	227.6	2e-58	GH18322 [Drosophila grimshawi] >gi|193894473|gb|EDV93339.1| GH18322 [Drosophila grimshawi]	--	--	--	--	sp|Q05AM4|FAH2B_DANRE	147	2e-35	Fatty-acid amide hydrolase 2-B OS=Danio rerio GN=faah2b PE=2 SV=1	SPCC550.07	97.8	1e-20	COG0154	Asp-tRNAAsn/Glu-tRNAGln amidotransferase A subunit and related amidases	K01426	9e-57	219	dpo:Dpse_GA20678	amidase [EC:3.5.1.4]	-	GO:0016874//ligase activity;GO:0017064//fatty acid amide hydrolase activity	-	--
Unigene8919_All	891	226.333	682	229.571	626.609	1.44863	up	3.81426e-06	0.000324089	gi|11096207|gb|AAG30235.1|	278.9	2e-73	serine protease K16/F1R1 [Chrysomya bezziana]	--	--	--	--	sp|Q17004|SP24D_ANOGA	186	6e-47	Serine protease SP24D OS=Anopheles gambiae GN=Sp24D PE=2 SV=3	VC1649	67.4	3e-11	COG5640	Secreted trypsin-like serine protease	K01362	9e-68	257	dme:Dmel_CG2071	[EC:3.4.21.-]	-	GO:0008236//serine-type peptidase activity	-	--
Unigene9047_All	1980	1523.67	4941.33	1548.18	4551.87	1.55588	up	3.94797e-20	5.86983e-17	gi|195397736|ref|XP_002057484.1|	1087	0	GJ18156 [Drosophila virilis] >gi|194141138|gb|EDW57557.1| GJ18156 [Drosophila virilis]	gi|908759|gb|L43965.1|HMBHIPR	537	1e-149	Haematobia irritans angiotensin converting enzyme (ACE) gene, complete cds	sp|Q10714|ACE_DROME	1072	0	Angiotensin-converting enzyme OS=Drosophila melanogaster GN=Ance PE=1 SV=3	--	--	--	--	--	K01283	0	1087	dvi:Dvir_GJ18156	peptidyl-dipeptidase A [EC:3.4.15.1]	GO:0009609//response to symbiotic bacterium;GO:0007552//metamorphosis;GO:0007289//spermatid nucleus differentiation;GO:0006508//proteolysis;GO:0007291//sperm individualization	GO:0008241//peptidyl-dipeptidase activity;GO:0008270//zinc ion binding;GO:0008237//metallopeptidase activity	GO:0005615//extracellular space;GO:0016020//membrane	--
Unigene9048_All	1163	349.333	1448.33	349.127	1340.37	1.94081	up	4.3605e-12	1.84566e-09	gi|125810741|ref|XP_001361604.1|	298.5	4e-79	GA19520 [Drosophila pseudoobscura pseudoobscura] >gi|54636780|gb|EAL26183.1| GA19520 [Drosophila pseudoobscura pseudoobscura]	--	--	--	--	sp|Q24940|CATLL_FASHE	122	2e-27	Cathepsin L-like proteinase OS=Fasciola hepatica GN=Cat-1 PE=1 SV=1	--	--	--	--	--	K01365	3e-28	126	spu:575142	cathepsin L [EC:3.4.22.15]	-	GO:0008234//cysteine-type peptidase activity	-	--
Unigene9052_All	1211	9496.67	3092	9757.91	2845.87	-1.7777	down	9.89947e-28	3.5508e-24	gi|194762924|ref|XP_001963584.1|	61.2	1e-07	GF20471 [Drosophila ananassae] >gi|190629243|gb|EDV44660.1| GF20471 [Drosophila ananassae]	gi|195109335|ref|XM_001999207.1|	67.9	1e-07	Drosophila mojavensis GI23172 (Dmoj\GI23172), mRNA	sp|P51968|RO31_XENLA	55.8	2e-07	Heterogeneous nuclear ribonucleoprotein A3 homolog 1 OS=Xenopus laevis PE=2 SV=1	--	--	--	--	--	K12741	2e-07	57.8	acs:100561076	heterogeneous nuclear ribonucleoprotein A1/A3	-	-	-	--
Unigene9103_All	737	5584	1381	5777.05	1266.47	-2.18953	down	4.89894e-31	2.73339e-27	gi|195394892|ref|XP_002056073.1|	63.2	1e-08	GJ10737 [Drosophila virilis] >gi|194142782|gb|EDW59185.1| GJ10737 [Drosophila virilis]	--	--	--	--	--	--	--	--	--	--	--	--	--	--	--	--	--	--	-	-	-	--
Unigene9196_All	484	163.333	469	168.401	432.74	1.3616	up	3.7434e-08	6.35062e-06	gi|270010207|gb|EFA06655.1|	65.9	7e-10	hypothetical protein TcasGA2_TC009580 [Tribolium castaneum]	--	--	--	--	--	--	--	--	--	--	--	--	--	K01183	1e-08	58.9	api:100169480	chitinase [EC:3.2.1.14]	-	-	-	--
Unigene9309_All	692	183	750.333	191.361	689.974	1.85025	up	1.21732e-16	1.09158e-13	gi|56199478|gb|AAV84228.1|	104	6e-21	unknown [Culicoides sonorensis]	--	--	--	--	--	--	--	--	--	--	--	--	--	--	--	--	--	--	-	-	-	--
Unigene9506_All	456	95.3333	25	98.0549	22.7705	-2.10642	down	1.0353e-05	0.000750194	--	--	--	--	gi|21322191|gb|AC005189.2|	60	1e-05	Homo sapiens PAC clone RP5-905J8 from 7p11.2-p21, complete sequence	--	--	--	--	--	--	--	--	--	--	--	--	--	--	-	-	-	--
Unigene9517_All	915	465.333	139.667	475.33	129.575	-1.87515	down	5.14829e-14	2.97157e-11	gi|195384116|ref|XP_002050764.1|	356.7	9e-97	GJ20025 [Drosophila virilis] >gi|194145561|gb|EDW61957.1| GJ20025 [Drosophila virilis]	gi|195121928|ref|XM_002005429.1|	97.6	9e-17	Drosophila mojavensis GI19056 (Dmoj\GI19056), mRNA	sp|Q08738|CU30_BOMMO	91.7	2e-18	Larval cuticle protein LCP-30 OS=Bombyx mori GN=LCP30 PE=1 SV=2	--	--	--	--	--	K08252	2e-06	37.4	dmo:Dmoj_GI12584	receptor protein-tyrosine kinase [EC:2.7.10.1]	GO:0042381//hemolymph coagulation	GO:0008010//structural constituent of chitin-based larval cuticle	GO:0005576//extracellular region	--
Unigene953_All	404	19.6667	102.333	20.255	94.524	2.2224	up	5.95844e-06	0.000469716	--	--	--	--	--	--	--	--	--	--	--	--	--	--	--	--	--	--	--	--	--	--	-	-	-	--
Unigene956_All	693	2145	1078.33	2228.09	993.108	-1.16578	down	1.02804e-05	0.000747095	gi|195386268|ref|XP_002051826.1|	102.1	2e-20	GJ10242 [Drosophila virilis] >gi|194148283|gb|EDW63981.1| GJ10242 [Drosophila virilis]	gi|195433616|ref|XM_002064771.1|	83.8	1e-12	Drosophila willistoni GK15130 (Dwil\GK15130), mRNA	sp|Q8BTE0|CF057_MOUSE	67.8	2e-11	UPF0369 protein C6orf57 homolog OS=Mus musculus PE=2 SV=2	--	--	--	--	--	--	--	--	--	--	-	-	-	--
