# Supplementary material for: Transcriptome Analysis Revealed Genes Related to γ-Irradiation Induced Emergence Failure in Third-Instar Larvae of Bactrocera dorsalis
Source: Insects. 2022 Nov 3;13(11):1017. doi: 10.3390/insects13111017 (PMC9699437; doi:10.3390/insects13111017)
Supplement: Supplementary file 1 [file insects-13-01017-s001.zip › insects-1912337-Supplementary/Supplementary Table S6.xls]

## Sheet: Sheet1
Table S6.Genes with irradiated-specific SNPs or control-specific SNPs
#	gene_id	pos	basic	CK1A.All_chr_snp	CK2A.All_chr_snp	CK3A.All_chr_snp	R1A.All_chr_snp	R2A.All_chr_snp	R3A.All_chr_snp	CK1A.All_chr_base	CK2A.All_chr_base	CK3A.All_chr_base	CK1A.All_chr_reads	CK2A.All_chr_reads	CK3A.All_chr_reads	R1A.All_chr_base	R2A.All_chr_base	R3A.All_chr_base	R1A.All_chr_reads	R2A.All_chr_reads	R3A.All_chr_reads
1	CL1092.Contig1_All	266	A	-	-	-	W	W	W	A	A	A	71	66	50	A;T	A;T	A;T	63;24	37;16	56;6
2	CL1138.Contig2_All	1243	G	-	-	-	R	R	R	G	G	G	25	16	29	G;A	G;A	G;A	45;11	62;17	50;26
3	CL1231.Contig3_All	1492	G	-	-	-	R	R	R	G	G	G	1479	1082	1107	A;G	A;G	G;A	608;1603	704;710	1171;459
4	CL1380.Contig4_All	1251	T	-	-	-	Y	Y	Y	T	T	T	77	66	114	T;C	T;C	T;C	159;22	150;19	152;30
5	CL1507.Contig1_All	1939	G	-	-	-	R	R	R	G	G	G	25	29	32	G;A	G;A	G;A	37;15	72;28	85;20
6	CL1673.Contig2_All	6326	G	-	-	-	R	R	R	G	G	G	8	6	20	A;G	A;G	G;A	11;7	20;12	30;9
7	CL1674.Contig3_All	336	C	-	-	-	Y	Y	Y	C	C	C	11	19	30	C;T	C;T	C;T	36;5	27;18	25;12
8	CL1710.Contig6_All	3245	T	-	-	-	Y	Y	Y	T	T	T	37	21	51	C;T	C;T	C;T	13;41	11;27	23;30
9	CL1864.Contig2_All	807	T	-	-	-	Y	Y	Y	T	T	T	57	25	66	T;C	T;C	T;C	85;39	93;25	84;14
10	CL1934.Contig1_All	417	T	-	-	-	Y	Y	Y	T	T	T	12	2	7	T;C	T;C	T;C	29;13	31;10	37;8
11	CL21.Contig2_All	433	G	-	-	-	R	R	R	G	G	G	98	44	64	A;G	G;A	G;A	39;87	71;15	69;12
12	CL2216.Contig3_All	1145	C	-	-	-	Y	Y	Y	C	C	C	8	22	10	T;C	T;C	C;T	12;14	10;9	23;10
13	CL2317.Contig1_All	233	C	-	-	-	M	M	M	C	C	C	4	2	4	C;A	A;C	C;A	18;6	24;12	21;11
14	CL2317.Contig1_All	248	C	-	-	-	S	S	S	C	C	C	4	2	4	C;G	G;C	C;G	11;6	24;12	21;11
15	CL2662.Contig2_All	6045	G	-	-	-	S	S	S	G	G	G	22	17	16	G;C	G;C	G;C	23;11	57;8	48;16
16	CL2662.Contig2_All	6225	T	-	-	-	Y	Y	Y	T	T	T	9	25	6	T;C	T;C	T;C	33;24	41;10	70;16
17	CL2926.Contig2_All	507	C	-	-	-	Y	Y	Y	C	C	C	17	17	47	C;T	C;T	C;T	21;16	20;18	32;8
18	CL2936.Contig1_All	476	G	-	-	-	R	R	R	G	G	G	21	38	27	G;A	G;A	G;A	35;10	31;20	40;8
19	CL3534.Contig2_All	1532	T	-	-	-	W	W	W	A	T	A	2	4	7	A;T	T;A	A;T	22;11	12;8	45;19
20	CL4098.Contig2_All	2701	C	-	-	-	Y	Y	Y	C	C	C	142	68	66	C;T	C;T	C;T	141;26	269;47	160;17
21	CL4125.Contig1_All	946	A	-	-	-	W	W	W	A	A	A	75	23	43	A;T	A;T	A;T	63;22	100;19	97;25
22	CL4257.Contig2_All	5537	C	-	-	-	M	M	M	C	C	C	37	52	32	C;A	C;A	C;A	29;16	22;13	53;21
23	CL4295.Contig2_All	76	A	-	-	-	R	R	R	A	A	A	56	55	85	A;G	A;G	A;G	34;29	204;51	141;26
24	CL4332.Contig1_All	809	G	-	-	-	R	R	R	G	G	G	20	6	34	G;A	G;A	A;G	30;20	21;12	10;11
25	CL4348.Contig1_All	216	T	-	-	-	Y	Y	Y	C	C	C	3	3	5	C;T	T;C	T;C	41;9	32;10	28;20
26	CL4904.Contig1_All	437	C	-	-	-	Y	Y	Y	C	C	C	89	100	106	C;T	C;T	C;T	196;18	181;9	186;16
27	CL4940.Contig1_All	3401	G	-	-	-	R	R	R	G	G	G	43	10	16	G;A	G;A	G;A	181;74	155;91	151;44
28	CL4940.Contig1_All	8310	C	-	-	-	Y	Y	Y	T	C	C	3	7	3	C;T	C;T	C;T	72;22	66;17	102;14
29	CL5186.Contig2_All	1361	G	-	-	-	K	K	K	G	G	G	21	15	23	G;T	G;T	G;T	47;20	61;17	60;33
30	CL53.Contig4_All	3168	C	-	-	-	Y	Y	Y	T	T	C	10	3	12	C;T	T;C	T;C	22;16	34;12	10;16
31	CL5319.Contig2_All	2274	T	-	-	-	W	W	W	T	T	T	18	25	26	T;A	T;A	T;A	20;6	12;7	16;8
32	CL5447.Contig2_All	4737	G	-	-	-	K	K	K	G	G	G	9	19	8	G;T	G;T	G;T	19;9	33;11	47;8
33	CL5587.Contig2_All	1358	T	-	-	-	Y	Y	Y	T	T	T	165	82	111	T;C	T;C	C;T	278;114	178;76	83;159
34	CL6148.Contig2_All	3137	G	-	-	-	S	S	S	G	G	G	37	22	58	C;G	G;C	G;C	18;16	47;24	53;8
35	CL6547.Contig2_All	303	G	-	-	-	R	R	R	G	G	G	52	46	57	G;A	G;A	G;A	284;124	278;149	345;111
36	CL674.Contig3_All	3168	C	-	-	-	Y	Y	Y	C	C	C	9	2	8	T;C	C;T	C;T	9;6	14;5	8;5
37	CL7072.Contig2_All	825	C	-	-	-	Y	Y	Y	C	C	C	32	21	20	T;C	C;T	C;T	6;6	8;5	11;5
38	CL831.Contig3_All	4351	C	-	-	-	Y	Y	Y	C	T	C	5	6	8	T;C	T;C	T;C	13;8	29;23	14;12
39	CL854.Contig4_All	6507	G	-	-	-	R	R	R	G	G	G	3	9	27	G;A	G;A	G;A	14;8	26;8	32;17
40	CL95.Contig3_All	488	G	-	-	-	S	S	S	G	G	G	1	3	18	C;G	C;G	G;C	29;21	93;56	38;18
41	Unigene10878_All	1695	G	-	-	-	R	R	R	G	G	G	19	6	11	G;A	G;A	G;A	9;8	63;25	32;31
42	Unigene10913_All	4078	A	-	-	-	M	M	M	C	A	A	1	16	29	A;C	A;C	A;C	46;16	30;8	61;23
43	Unigene11013_All	1274	A	-	-	-	R	R	R	A	A	A	10	3	23	G;A	A;G	A;G	56;27	41;21	41;14
44	Unigene11159_All	248	G	-	-	-	R	R	R	G	G	G	18	16	39	A;G	G;A	G;A	15;12	29;9	36;10
45	Unigene12053_All	234	T	-	-	-	K	K	K	G	T	T	6	7	1	G;T	T;G	T;G	18;17	9;10	35;8
46	Unigene12978_All	492	A	-	-	-	R	R	R	A	A	A	1	7	3	A;G	G;A	G;A	13;12	9;8	10;6
47	Unigene13413_All	1947	T	-	-	-	Y	Y	Y	C	T	T	4	4	8	C;T	C;T	T;C	9;8	25;18	16;16
48	Unigene13573_All	789	A	-	-	-	R	R	R	A	A	A	22	14	3	A;G	G;A	A;G	64;55	41;8	19;6
49	Unigene13602_All	150	C	-	-	-	M	M	M	C	C	C	15	18	12	C;A	C;A	A;C	13;5	19;8	7;6
50	Unigene13845_All	307	T	-	-	-	Y	Y	Y	T	C	T	8	3	9	T;C	T;C	T;C	22;11	39;19	14;6
51	Unigene13856_All	213	G	-	-	-	R	R	R	G	G	G	32	29	19	G;A	A;G	G;A	37;16	34;24	39;16
52	Unigene13946_All	601	T	-	-	-	W	W	W	T	T	T	47	8	10	T;A	T;A	T;A	14;8	43;13	48;15
53	Unigene156_All	303	G	-	-	-	R	R	R	G	G	G	20	26	24	G;A	A;G	G;A	43;13	18;14	29;8
54	Unigene15919_All	2782	T	-	-	-	Y	Y	Y	T	T	T	23	20	16	T;C	C;T	T;C	19;14	27;19	28;12
55	Unigene16027_All	1251	C	-	-	-	S	S	S	C	G	G	5	1	3	C;G	G;C	G;C	45;24	20;17	22;15
56	Unigene16027_All	1431	T	-	-	-	K	K	K	G	T	T	1	2	9	G;T	T;G	G;T	13;11	31;14	23;17
57	Unigene16098_All	84	T	-	-	-	W	W	W	T	T	T	42	30	33	T;A	T;A	T;A	48;26	41;5	59;7
58	Unigene16731_All	734	A	-	-	-	W	W	W	A	A	A	45	31	70	T;A	A;T	A;T	11;5	48;11	48;10
59	Unigene18525_All	794	G	-	-	-	K	K	K	G	G	G	64	25	19	G;T	G;T	G;T	14;5	32;10	29;19
60	Unigene18649_All	350	C	-	-	-	S	S	S	C	C	C	4	22	14	C;G	C;G	C;G	15;10	44;13	26;8
61	Unigene18701_All	1200	C	-	-	-	Y	Y	Y	C	C	C	12	3	13	C;T	T;C	T;C	10;7	25;16	11;7
62	Unigene19464_All	190	G	-	-	-	R	R	R	A	G	A	4	7	3	A;G	G;A	G;A	5;6	13;7	11;8
63	Unigene21084_All	801	T	-	-	-	Y	Y	Y	T	T	T	8	2	6	T;C	T;C	T;C	21;11	10;6	21;5
64	Unigene21160_All	930	T	-	-	-	Y	Y	Y	T	C	T	8	8	21	C;T	C;T	T;C	41;12	19;6	18;9
65	Unigene21186_All	661	T	-	-	-	Y	Y	Y	T	T	T	3	13	30	T;C	T;C	T;C	12;7	12;5	23;7
66	Unigene21491_All	491	G	-	-	-	K	K	K	G	G	G	51	24	26	T;G	G;T	G;T	28;15	28;18	43;17
67	Unigene21844_All	164	C	-	-	-	M	M	M	C	C	C	1	16	3	C;A	C;A	C;A	20;9	32;13	26;18
68	Unigene21997_All	28	T	-	-	-	Y	Y	Y	T	T	T	60	44	32	T;C	T;C	T;C	40;27	46;22	30;7
69	Unigene23497_All	1747	G	-	-	-	K	K	K	G	G	G	3	1	18	T;G	G;T	G;T	30;14	20;15	25;12
70	Unigene24137_All	411	G	-	-	-	S	S	S	G	G	G	65	54	84	G;C	G;C	G;C	55;16	89;14	87;8
71	Unigene3232_All	1153	C	-	-	-	Y	Y	Y	C	T	T	3	1	2	T;C	C;T	C;T	24;21	12;12	14;10
72	Unigene3378_All	746	C	-	-	-	S	S	S	C	G	C	8	8	8	C;G	C;G	C;G	25;18	24;8	17;6
73	Unigene3992_All	198	G	-	-	-	K	K	K	G	G	G	9	10	3	G;T	T;G	G;T	8;7	7;6	21;11
74	Unigene4061_All	222	G	-	-	-	R	R	R	G	G	G	235	103	240	G;A	G;A	G;A	123;62	205;48	244;11
75	Unigene5777_All	276	G	-	-	-	R	R	R	G	G	G	56	6	17	G;A	G;A	G;A	75;13	137;17	89;16
76	Unigene5792_All	3530	A	-	-	-	R	R	R	A	A	A	19	22	6	G;A	A;G	A;G	30;20	22;14	27;10
77	Unigene5819_All	1607	T	-	-	-	K	K	K	T	T	T	9	3	10	T;G	G;T	G;T	6;7	12;9	11;8
78	Unigene603_All	44	A	-	-	-	R	R	R	A	A	A	27	20	28	A;G	A;G	A;G	38;15	31;13	46;15
79	Unigene648_All	362	G	-	-	-	R	R	R	G	G	G	11	23	35	G;A	G;A	G;A	17;13	25;15	45;13
80	Unigene6574_All	964	G	-	-	-	K	K	K	G	G	G	21	5	39	G;T	G;T	G;T	233;22	203;52	242;13
81	Unigene682_All	543	A	-	-	-	W	W	W	A	A	A	21	21	15	A;T	A;T	A;T	18;14	48;11	18;6
82	Unigene6973_All	76	G	-	-	-	K	K	K	G	G	T	4	5	4	T;G	G;T	T;G	14;13	15;6	9;7
83	Unigene736_All	478	T	-	-	-	Y	Y	Y	T	T	T	31	12	25	C;T	T;C	T;C	13;5	16;11	34;23
84	Unigene8374_All	2562	C	-	-	-	M	M	M	C	C	C	60	33	59	C;A	C;A	C;A	102;25	148;22	130;16
85	Unigene8424_All	2127	T	-	-	-	K	K	K	T	T	T	35	12	16	T;G	G;T	T;G	27;9	22;22	29;8
86	Unigene8438_All	174	C	-	-	-	Y	Y	Y	C	C	C	41	48	50	C;T	C;T	C;T	118;15	50;27	26;8
87	Unigene8504_All	3276	C	-	-	-	S	S	S	C	C	C	2	22	58	C;G	C;G	C;G	27;18	51;8	42;10
88	Unigene8668_All	422	G	-	-	-	R	R	R	A	G	G	8	13	15	A;G	G;A	A;G	37;35	15;12	13;13
89	Unigene8713_All	617	C	-	-	-	Y	Y	Y	C	C	C	7	3	28	C;T	C;T	C;T	32;12	30;23	25;10
90	Unigene8715_All	236	A	-	-	-	R	R	R	A	A	A	12	18	12	G;A	A;G	A;G	7;6	39;10	32;12
91	Unigene9412_All	380	T	-	-	-	Y	Y	Y	C	C	C	6	4	7	C;T	T;C	T;C	13;6	17;8	7;7
92	CL1013.Contig3_All	322	C	G	G	G	-	-	-	G	G	G	32	27	17	G;C	C	G;C	14;3	2	8;2
93	CL3743.Contig1_All	1791	A	G	G	G	-	-	-	G	G	G	28	23	32	G;A	G	G;A	17;5	24	10;1
94	Unigene8264_All	660	T	A	A	A	-	-	-	A	A	A	26	9	10	T;A	T;A	T;A	27;4	66;4	21;3
95	CL1568.Contig2_All	1622	T	Y	Y	Y	-	-	-	T;C	C;T	T;C	19;17	11;9	31;26	T	T	T	25	13	12
96	CL1568.Contig2_All	1643	A	R	R	R	-	-	-	G;A	A;G	A;G	10;10	15;6	28;23	A	A	A	13	11	17
97	CL1596.Contig1_All	667	T	W	W	W	-	-	-	T;A	T;A	T;A	8;6	42;8	28;7	T	T	T	24	17	36
98	CL1741.Contig1_All	416	C	Y	Y	Y	-	-	-	C;T	C;T	C;T	28;15	35;19	31;17	C	C	C	13	20	9
99	CL2126.Contig3_All	504	A	W	W	W	-	-	-	A;T	A;T	A;T	215;13	152;19	144;20	A	A	A	206	117	136
100	CL3510.Contig2_All	1294	A	R	R	R	-	-	-	A;G	A;G	A;G	29;8	14;13	46;20	A	A	A	14	13	11
101	CL3570.Contig1_All	226	T	W	W	W	-	-	-	T;A	T;A	A;T	11;9	24;19	13;7	T	T	T	14	11	22
102	CL370.Contig3_All	888	A	W	W	W	-	-	-	A;T	A;T	A;T	243;63	282;24	193;43	A	A	A	174	176	151
103	CL4286.Contig1_All	633	T	K	K	K	-	-	-	T;G	T;G	T;G	23;12	26;10	27;11	T	T	T	6	30	30
104	CL5863.Contig2_All	484	G	R	R	R	-	-	-	G;A	G;A	G;A	61;17	39;23	43;13	G	G	G	15	35	33
105	CL6308.Contig2_All	737	T	Y	Y	Y	-	-	-	T;C	C;T	C;T	8;7	7;5	14;9	C	C	C	2	2	7
106	CL644.Contig2_All	109	T	W	W	W	-	-	-	A;T	T;A	T;A	7;7	34;35	18;12	T	T	T	15	40	3
107	CL6766.Contig1_All	536	A	R	R	R	-	-	-	A;G	G;A	A;G	41;8	34;34	73;43	A	A	A	38	100	91
108	CL848.Contig1_All	200	C	M	M	M	-	-	-	C;A	A;C	C;A	17;14	39;16	33;24	C	C	C	2	34	39
109	Unigene10900_All	1421	G	R	R	R	-	-	-	G;A	G;A	G;A	66;10	14;6	37;8	G	G	G	38	8	10
110	Unigene1111_All	2193	A	W	W	W	-	-	-	A;T	A;T	A;T	205;50	209;46	187;68	A	A	A	4	255	255
111	Unigene13545_All	520	C	Y	Y	Y	-	-	-	T;C	T;C	C;T	18;15	23;10	28;15	C	C	C	13	5	9
112	Unigene13727_All	885	A	W	W	W	-	-	-	A;T	A;T	A;T	22;13	24;14	24;8	A	A	A	58	49	58
113	Unigene14121_All	499	A	M	M	M	-	-	-	A;C	A;C	A;C	30;12	27;14	31;12	A	A	A	11	11	11
114	Unigene16099_All	418	T	W	W	W	-	-	-	A;T	T;A	T;A	20;7	12;5	20;10	T	T	T	54	2	17
115	Unigene18380_All	2020	C	Y	Y	Y	-	-	-	C;T	C;T	C;T	36;16	15;10	58;17	C	C	C	63	90	110
116	Unigene18558_All	1747	C	Y	Y	Y	-	-	-	C;T	C;T	C;T	51;39	67;16	24;9	C	C	C	48	52	25
117	Unigene21106_All	58	C	M	M	M	-	-	-	C;A	A;C	C;A	51;9	8;5	18;11	C	C	C	14	18	26
118	Unigene22684_All	108	C	Y	Y	Y	-	-	-	T;C	C;T	C;T	8;6	6;5	6;5	C	C	C	13	5	6
119	Unigene23376_All	1612	G	S	S	S	-	-	-	G;C	C;G	C;G	12;10	7;5	18;14	C	C	C	2	6	4
120	Unigene23532_All	1244	T	W	W	W	-	-	-	T;A	T;A	T;A	35;7	25;8	30;22	T	T	T	8	5	10
121	Unigene2684_All	97	C	Y	Y	Y	-	-	-	C;T	C;T	C;T	8;6	11;9	18;7	C	C	C	10	19	48
122	Unigene2857_All	59	G	R	R	R	-	-	-	G;A	G;A	G;A	51;14	39;11	19;10	G	G	G	27	18	16
123	Unigene5675_All	824	C	Y	Y	Y	-	-	-	C;T	T;C	C;T	26;10	6;5	8;5	C	C	C	3	4	12
124	Unigene723_All	454	T	Y	Y	Y	-	-	-	C;T	T;C	T;C	11;10	20;8	10;6	C	C	C	1	9	6
125	Unigene8310_All	4078	C	Y	Y	Y	-	-	-	C;T	C;T	C;T	132;19	195;29	119;50	C	C	C	62	43	19
126	Unigene8403_All	486	A	R	R	R	-	-	-	A;G	A;G	G;A	33;5	36;18	13;9	A	A	A	32	29	22
127	Unigene8557_All	1098	A	W	W	W	-	-	-	A;T	A;T	A;T	13;11	29;12	24;8	A	A	A	4	12	4
128	Unigene8601_All	649	G	R	R	R	-	-	-	G;A	G;A	G;A	31;10	35;17	43;8	G	G	G	58	42	45
129	Unigene8739_All	282	T	W	W	W	-	-	-	T;A	T;A	A;T	8;5	18;8	7;5	T	T	T	9	19	9
130	Unigene9043_All	270	C	S	S	S	-	-	-	C;G	C;G	G;C	21;8	11;9	24;17	C	C	C	30	4	18
